# Supplementary material for: 2-Phenyl-5-(trifluoro­meth­yl)pyrazol-3(2H)-one
Source: Acta Crystallogr Sect E Struct Rep Online. 2009 Jul 29;65(Pt 8):o2040–1. doi: 10.1107/S1600536809029419 (PMC2977152; doi:10.1107/S1600536809029419)
Supplement: Supplementary file 1 [file e-65-o2040-sup1.cif]

##############################################################################
###                                                                        ###
###        Electronic paper (Acta Crystallographica Section E)             ###
###                                                                        ###
##############################################################################
#                                                                            #
# This CIF contains the data in a paper accepted for publication in Acta     #
# Crystallographica Section E. It conforms to the requirements of Notes      #
# for Authors for Section E, and has been peer reviewed under the auspices   #
# of the IUCr Commission on Journals.                                        #
#                                                                            #
# Full details of the Crystallographic Information File format               #
# are given in the paper "The Crystallographic Information File (CIF):       #
# a New Standard Archive File for Crystallography" by S. R. Hall, F. H.      #
# Allen and I. D. Brown [Acta Cryst. (1991), A47, 655-685].                  #
#                                                                            #
# The current version of the core CIF dictionary is obtainable from          #
# ftp://ftp.iucr.org/pub/cif_core.dic. The current version number is 2.4.    #
#                                                                            #
# Software is freely available for graphical display of the structure(s) in  #
# this CIF.  For information consult the CIF home page http://www.iucr.org/  #
# cif/home.html                                                              #
#                                                                            #
# This file may be used for bona fide research purposes within the           #
# scientific community so long as proper attribution is given to the journal # 
# article from which it was obtained.                                        #
#                                                                            #
##############################################################################
                                             
data_global
_audit_creation_method     'SHELXL97 and manual editing'
_journal_date_recd_electronic     2009-07-11
_journal_date_accepted     2009-07-23
_journal_name_full     'Acta Crystallographica, Section E'
_journal_year     2009
_journal_volume     65
_journal_issue      8
_journal_page_first     o2040
_journal_page_last     o2041
_journal_paper_category     QO
_journal_coeditor_code     BX2225
_publ_contact_author_name     'Hugo Gallardo'
_publ_contact_author_address
;
    Depto. de Qu\'imica - Universidade Federal de Santa Catarina
    88040 - 900 Florian\'opolis, SC
    Brazil
;
_publ_contact_author_email     hugo@qmc.ufsc.br
_publ_contact_author_fax     '55(48)37216888'
_publ_contact_author_phone     '55(48)37216826'
_publ_section_title
;
2-Phenyl-5-(trifluoromethyl)pyrazol-3(2<i>H</i>)-one
;
loop_
    _publ_author_name
    _publ_author_address
    'Gallardo, Hugo'
;    Depto. de Qu\'imica
Universidade Federal de Santa Catarina
     88040-900 Florian\'opolis, SC
     Brazil
;
    'Girotto, Edivandro'
;    Depto. de Qu\'imica
Universidade Federal de Santa Catarina
     88040-900 Florian\'opolis, SC
     Brazil
;
    'Bortoluzzi, Adailton J.'
;    Depto. de Qu\'imica
Universidade Federal de Santa Catarina
     88040-900 Florian\'opolis, SC
     Brazil
;
    'Terra, Geovana G.'
;    Depto. de Qu\'imica
Universidade Federal de Santa Catarina
     88040-900 Florian\'opolis, SC
     Brazil
;
_publ_section_synopsis     .
data_I
_audit_creation_method     SHELXL-97
_chemical_name_systematic
;
2-Phenyl-5-(trifluoromethyl)pyrazol-3(2<i>H</i>)-one
;
_chemical_name_common     ?
_chemical_formula_moiety     'C10 H7 F3 N2 O'
_chemical_formula_sum     'C10 H7 F3 N2 O'
_chemical_formula_iupac     'C10 H7 F3 N2 O'
_chemical_formula_weight     228.18
_chemical_melting_point     ?
_chemical_melting_point_gt     464
_chemical_melting_point_lt     465
_symmetry_cell_setting     monoclinic
_symmetry_space_group_name_H-M     'P 21/c'
_symmetry_space_group_name_Hall     '-P 2ybc'
loop_
    _symmetry_equiv_pos_as_xyz
    'x, y, z'
    '-x, y+1/2, -z+1/2'
    '-x, -y, -z'
    'x, -y-1/2, z-1/2'
_cell_length_a     5.8409(5)
_cell_length_b     15.2454(14)
_cell_length_c     11.2291(17)
_cell_angle_alpha     90.00
_cell_angle_beta     92.403(9)
_cell_angle_gamma     90.00
_cell_volume     999.0(2)
_cell_formula_units_Z     4
_cell_measurement_reflns_used     25
_cell_measurement_theta_min     3.22
_cell_measurement_theta_max     13.84
_cell_measurement_temperature     293(2)
_exptl_crystal_description     irregular
_exptl_crystal_colour     colourless
_exptl_crystal_size_max     0.46
_exptl_crystal_size_mid     0.40
_exptl_crystal_size_min     0.20
_exptl_crystal_density_diffrn     1.517
_exptl_crystal_density_meas     ?
_exptl_crystal_density_method     'not measured'
_exptl_crystal_F_000     464
_exptl_absorpt_coefficient_mu     0.138
_exptl_absorpt_correction_type     none
_exptl_absorpt_process_details     ?
_exptl_absorpt_correction_T_min     ?
_exptl_absorpt_correction_T_max     ?
_exptl_special_details
;
 The title compound was synthesized by the condensation of ethyl
 4,4,4-trifluoroacetoacetate (5.0?g, 27.2?mmol) in acetic acid (50?ml) with
 phenylhydrazine (2.9?g, 27.2?mmol) which was added drop wise, with stirring for
 3?h. The solvent was removed by evaporation; resulting crude solid was
 extracted with AcOEt. The organic layer was washed with saturated aqueous
 NaHCO3 and water, then brine, and evaporation the solvent. The compound,
 obtained as colorless single crystals, was recrystallized using ethylacetate
 and n-hexane (2:1) and was suitable for X-ray structure determination. Yield
 76% mp: 191--192 \%C, lit. 195--196 \%C (Nakagawa et al., 2006). 1H-NMR (DMSO,
 400?MHz, d, p.p.m.) 12,42 (1H, s), 7,70 (2H, d, J = 8?Hz), 7,49 (2H, t, J =
 8?Hz), 7,36 (1H, t, J = 8?Hz), 5,92 (1H, s). 13C-NMR (DMSO, 400?MHz, d, p.p.m.)
 153,68 (C5), 140,21 (C3), 13,70 (C6), 129,07 (C10; C8), 127,18 (C9), 122,25
 (C11; C7), 119,98 (C12), 85,53 (C4).
;
_diffrn_ambient_temperature     293(2)
_diffrn_radiation_type     MoK\a
_diffrn_radiation_wavelength     0.71073
_diffrn_radiation_source     'fine-focus sealed tube'
_diffrn_radiation_monochromator     graphite
_diffrn_measurement_device_type     'Enraf--Nonius CAD-4'
_diffrn_measurement_method     \w--2\q
_diffrn_detector_area_resol_mean     ?
_diffrn_reflns_number     2262
_diffrn_reflns_av_R_equivalents     0.0239
_diffrn_reflns_av_sigmaI/netI     0.0628
_diffrn_reflns_theta_min     2.25
_diffrn_reflns_theta_max     26.97
_diffrn_reflns_theta_full     26.97
_diffrn_measured_fraction_theta_max     0.989
_diffrn_measured_fraction_theta_full     0.989
_diffrn_reflns_limit_h_min     -7
_diffrn_reflns_limit_h_max     7
_diffrn_reflns_limit_k_min     -19
_diffrn_reflns_limit_k_max     0
_diffrn_reflns_limit_l_min     -14
_diffrn_reflns_limit_l_max     0
_diffrn_standards_number     3
_diffrn_standards_interval_count     200
_diffrn_standards_interval_time     ?
_diffrn_standards_decay_%     1
_reflns_number_total     2157
_reflns_number_gt     1141
_reflns_threshold_expression     I>2\s(I)
_refine_ls_structure_factor_coef     Fsqd
_refine_ls_matrix_type     full
_refine_ls_R_factor_all     0.1423
_refine_ls_R_factor_gt     0.0600
_refine_ls_wR_factor_gt     0.1571
_refine_ls_wR_factor_ref     0.1881
_refine_ls_goodness_of_fit_ref     1.032
_refine_ls_restrained_S_all     1.051
_refine_ls_number_reflns     2157
_refine_ls_number_parameters     173
_refine_ls_number_restraints     81
_refine_ls_hydrogen_treatment     constr
_refine_ls_weighting_scheme     calc
_refine_ls_weighting_details
         'calc w=1/[\s^2^(Fo^2^)+(0.0843P)^2^+0.3445P] where P=(Fo^2^+2Fc^2^)/3'
_atom_sites_solution_hydrogens     geom
_atom_sites_solution_primary     direct
_atom_sites_solution_secondary     difmap
_refine_ls_shift/su_max     0.001
_refine_ls_shift/su_mean     0.000
_refine_diff_density_max     0.301
_refine_diff_density_min     -0.319
_refine_ls_extinction_method     none
_refine_ls_extinction_coef     ?
loop_
    _atom_type_symbol
    _atom_type_description
    _atom_type_scat_dispersion_real
    _atom_type_scat_dispersion_imag
    _atom_type_scat_source
    'C' 'C' 0.0033 0.0016
                         'International Tables Vol C Tables 4.2.6.8 and 6.1.1.4'
    'H' 'H' 0.0000 0.0000
                         'International Tables Vol C Tables 4.2.6.8 and 6.1.1.4'
    'F' 'F' 0.0171 0.0103
                         'International Tables Vol C Tables 4.2.6.8 and 6.1.1.4'
    'N' 'N' 0.0061 0.0033
                         'International Tables Vol C Tables 4.2.6.8 and 6.1.1.4'
    'O' 'O' 0.0106 0.0060
                         'International Tables Vol C Tables 4.2.6.8 and 6.1.1.4'
_computing_data_collection     'CAD-4 Software (Enraf--Nonius, 1989)'
_computing_cell_refinement
;
SET4 in CAD-4 Software (Enraf--Nonius, 1989)
;
_computing_data_reduction     'HELENA (Spek, 1996)'
_computing_structure_solution     'SHELXS97 (Sheldrick, 2008)'
_computing_structure_refinement     'SHELXL97 (Sheldrick, 2008)'
_computing_molecular_graphics
;
PLATON (Spek, 2009)
;
_computing_publication_material
;
SHELXL97 (Sheldrick, 2008)
;
loop_
    _atom_site_type_symbol
    _atom_site_label
    _atom_site_fract_x
    _atom_site_fract_y
    _atom_site_fract_z
    _atom_site_U_iso_or_equiv
    _atom_site_adp_type
    _atom_site_calc_flag
    _atom_site_refinement_flags
    _atom_site_occupancy
    _atom_site_disorder_assembly
    _atom_site_disorder_group
    N N1 0.2789(5) 0.78258(17) 0.98039(19) 0.0486(7) Uani d . 1 . .
    N N2 0.3999(5) 0.73266(19) 0.90418(19) 0.0534(7) Uani d . 1 . .
    H H2 0.3729 0.7405 0.8270 0.064 Uiso d R 1 . .
    C C3 0.5425(6) 0.6863(2) 0.9721(3) 0.0535(8) Uani d . 1 . .
    C C4 0.5221(6) 0.7045(2) 1.0923(3) 0.0567(9) Uani d . 1 . .
    H H4 0.6052 0.6801 1.1566 0.068 Uiso calc R 1 . .
    C C5 0.3528(6) 0.7661(2) 1.0950(2) 0.0523(8) Uani d . 1 . .
    C C6 0.1101(5) 0.8436(2) 0.9370(2) 0.0471(8) Uani d . 1 . .
    C C7 0.1383(6) 0.8843(2) 0.8282(2) 0.0582(9) Uani d . 1 . .
    H H7 0.2671 0.8730 0.7847 0.070 Uiso calc R 1 . .
    C C8 -0.0280(7) 0.9420(3) 0.7854(3) 0.0730(11) Uani d . 1 . .
    H H8 -0.0111 0.9694 0.7123 0.088 Uiso calc R 1 . .
    C C9 -0.2193(7) 0.9594(3) 0.8499(4) 0.0745(11) Uani d . 1 . .
    H H9 -0.3304 0.9983 0.8204 0.089 Uiso calc R 1 . .
    C C10 -0.2439(6) 0.9189(3) 0.9575(3) 0.0691(10) Uani d . 1 . .
    H H10 -0.3715 0.9309 1.0016 0.083 Uiso calc R 1 . .
    C C11 -0.0805(6) 0.8604(2) 1.0010(3) 0.0583(9) Uani d . 1 . .
    H H11 -0.0994 0.8323 1.0735 0.070 Uiso calc R 1 . .
    C C12 0.7009(8) 0.6240(3) 0.9172(3) 0.0712(11) Uani d . 1 . .
    F F1 0.7641(13) 0.6502(4) 0.8115(4) 0.118(3) Uani d PDU 0.768(11) . .
    F F1' 0.617(3) 0.5831(17) 0.826(2) 0.129(8) Uani d PDU 0.232(11) . .
    F F2 0.8938(12) 0.6159(7) 0.9809(5) 0.129(3) Uani d PDU 0.768(11) . .
    F F2' 0.884(4) 0.6549(11) 0.882(3) 0.141(9) Uani d PDU 0.232(11) . .
    F F3 0.6134(13) 0.5470(4) 0.9008(9) 0.144(3) Uani d PDU 0.768(11) . .
    F F3' 0.760(5) 0.5604(14) 0.9906(13) 0.104(6) Uani d PDU 0.232(11) . .
    O O1 0.2602(4) 0.81041(16) 1.18269(16) 0.0686(8) Uani d . 1 . .
loop_
    _atom_site_aniso_label
    _atom_site_aniso_U_11
    _atom_site_aniso_U_22
    _atom_site_aniso_U_33
    _atom_site_aniso_U_12
    _atom_site_aniso_U_13
    _atom_site_aniso_U_23
    N1 0.0599(16) 0.0617(17) 0.0244(11) 0.0019(14) 0.0042(10) -0.0008(11)
    N2 0.0666(17) 0.0714(18) 0.0225(11) 0.0001(14) 0.0044(11) -0.0034(11)
    C3 0.062(2) 0.062(2) 0.0374(16) 0.0015(17) 0.0057(15) 0.0011(15)
    C4 0.068(2) 0.068(2) 0.0336(15) 0.0072(19) 0.0006(14) 0.0062(15)
    C5 0.070(2) 0.063(2) 0.0242(14) -0.0023(18) 0.0033(13) 0.0040(13)
    C6 0.0554(19) 0.0511(18) 0.0343(15) -0.0052(16) -0.0026(13) -0.0028(13)
    C7 0.072(2) 0.067(2) 0.0360(15) -0.0042(19) 0.0003(15) 0.0052(15)
    C8 0.093(3) 0.068(3) 0.056(2) -0.011(2) -0.015(2) 0.0164(18)
    C9 0.075(3) 0.063(2) 0.083(3) 0.001(2) -0.022(2) 0.005(2)
    C10 0.059(2) 0.073(2) 0.075(2) 0.001(2) -0.0004(18) -0.004(2)
    C11 0.062(2) 0.066(2) 0.0470(18) -0.0056(19) 0.0017(16) 0.0011(16)
    C12 0.078(3) 0.083(3) 0.054(2) 0.010(2) 0.018(2) -0.003(2)
    F1 0.142(6) 0.152(5) 0.064(3) 0.052(4) 0.050(3) 0.008(3)
    F1' 0.083(11) 0.172(19) 0.129(14) 0.035(11) -0.038(10) -0.112(12)
    F2 0.100(4) 0.187(7) 0.099(4) 0.068(4) -0.016(3) -0.030(4)
    F2' 0.105(13) 0.127(13) 0.20(2) -0.035(10) 0.083(14) -0.071(15)
    F3 0.164(6) 0.077(3) 0.197(8) -0.008(3) 0.088(6) -0.041(4)
    F3' 0.133(15) 0.104(11) 0.074(8) 0.059(10) -0.003(9) -0.004(8)
    O1 0.0983(19) 0.0804(17) 0.0276(11) 0.0248(15) 0.0078(11) -0.0044(10)
loop_
    _geom_bond_atom_site_label_1
    _geom_bond_atom_site_label_2
    _geom_bond_site_symmetry_2
    _geom_bond_distance
    _geom_bond_publ_flag
    N1 C5 . 1.363(3) ?
    N1 N2 . 1.365(3) ?
    N1 C6 . 1.426(4) ?
    N2 C3 . 1.312(4) ?
    N2 H2 . 0.8825 ?
    C3 C4 . 1.388(4) ?
    C3 C12 . 1.479(5) ?
    C4 C5 . 1.366(5) ?
    C4 H4 . 0.9300 ?
    C5 O1 . 1.327(4) ?
    C6 C11 . 1.374(4) ?
    C6 C7 . 1.387(4) ?
    C7 C8 . 1.381(5) ?
    C7 H7 . 0.9300 ?
    C8 C9 . 1.382(6) ?
    C8 H8 . 0.9300 ?
    C9 C10 . 1.371(5) ?
    C9 H9 . 0.9300 ?
    C10 C11 . 1.381(5) ?
    C10 H10 . 0.9300 ?
    C11 H11 . 0.9300 ?
    C12 F2' . 1.247(14) ?
    C12 F1' . 1.279(13) ?
    C12 F3 . 1.291(7) ?
    C12 F3' . 1.309(13) ?
    C12 F2 . 1.315(6) ?
    C12 F1 . 1.320(5) ?
loop_
    _geom_angle_atom_site_label_1
    _geom_angle_atom_site_label_2
    _geom_angle_atom_site_label_3
    _geom_angle_site_symmetry_1
    _geom_angle_site_symmetry_3
    _geom_angle
    _geom_angle_publ_flag
    C5 N1 N2 . . 109.7(3) ?
    C5 N1 C6 . . 129.0(2) ?
    N2 N1 C6 . . 121.2(2) ?
    C3 N2 N1 . . 105.6(2) ?
    C3 N2 H2 . . 136.6 ?
    N1 N2 H2 . . 117.7 ?
    N2 C3 C4 . . 112.3(3) ?
    N2 C3 C12 . . 119.8(3) ?
    C4 C3 C12 . . 127.9(3) ?
    C5 C4 C3 . . 104.5(3) ?
    C5 C4 H4 . . 127.7 ?
    C3 C4 H4 . . 127.7 ?
    O1 C5 N1 . . 119.0(3) ?
    O1 C5 C4 . . 133.2(3) ?
    N1 C5 C4 . . 107.9(3) ?
    C11 C6 C7 . . 120.4(3) ?
    C11 C6 N1 . . 120.4(3) ?
    C7 C6 N1 . . 119.2(3) ?
    C8 C7 C6 . . 118.9(3) ?
    C8 C7 H7 . . 120.5 ?
    C6 C7 H7 . . 120.5 ?
    C7 C8 C9 . . 120.8(3) ?
    C7 C8 H8 . . 119.6 ?
    C9 C8 H8 . . 119.6 ?
    C10 C9 C8 . . 119.5(4) ?
    C10 C9 H9 . . 120.3 ?
    C8 C9 H9 . . 120.3 ?
    C9 C10 C11 . . 120.4(4) ?
    C9 C10 H10 . . 119.8 ?
    C11 C10 H10 . . 119.8 ?
    C6 C11 C10 . . 119.9(3) ?
    C6 C11 H11 . . 120.1 ?
    C10 C11 H11 . . 120.1 ?
    F2' C12 F1' . . 103.5(9) ?
    F2' C12 F3' . . 105.9(9) ?
    F1' C12 F3' . . 103.0(9) ?
    F3 C12 F2 . . 108.5(5) ?
    F3 C12 F1 . . 105.8(5) ?
    F2 C12 F1 . . 104.6(5) ?
    F2' C12 C3 . . 116.7(8) ?
    F1' C12 C3 . . 114.9(7) ?
    F3 C12 C3 . . 113.1(4) ?
    F3' C12 C3 . . 111.6(7) ?
    F2 C12 C3 . . 111.8(4) ?
    F1 C12 C3 . . 112.5(4) ?
loop_
    _geom_torsion_atom_site_label_1
    _geom_torsion_atom_site_label_2
    _geom_torsion_atom_site_label_3
    _geom_torsion_atom_site_label_4
    _geom_torsion_site_symmetry_1
    _geom_torsion_site_symmetry_2
    _geom_torsion_site_symmetry_3
    _geom_torsion_site_symmetry_4
    _geom_torsion
    _geom_torsion_publ_flag
    C5 N1 N2 C3 . . . . 0.6(4) ?
    C6 N1 N2 C3 . . . . 178.3(3) ?
    N1 N2 C3 C4 . . . . -0.6(4) ?
    N1 N2 C3 C12 . . . . 179.7(3) ?
    N2 C3 C4 C5 . . . . 0.4(4) ?
    C12 C3 C4 C5 . . . . 180.0(4) ?
    N2 N1 C5 O1 . . . . 178.1(3) ?
    C6 N1 C5 O1 . . . . 0.6(5) ?
    N2 N1 C5 C4 . . . . -0.4(4) ?
    C6 N1 C5 C4 . . . . -177.9(3) ?
    C3 C4 C5 O1 . . . . -178.1(4) ?
    C3 C4 C5 N1 . . . . 0.0(4) ?
    C5 N1 C6 C11 . . . . -35.3(5) ?
    N2 N1 C6 C11 . . . . 147.5(3) ?
    C5 N1 C6 C7 . . . . 146.0(3) ?
    N2 N1 C6 C7 . . . . -31.2(4) ?
    C11 C6 C7 C8 . . . . 0.0(5) ?
    N1 C6 C7 C8 . . . . 178.7(3) ?
    C6 C7 C8 C9 . . . . 0.3(5) ?
    C7 C8 C9 C10 . . . . 0.0(6) ?
    C8 C9 C10 C11 . . . . -0.7(6) ?
    C7 C6 C11 C10 . . . . -0.7(5) ?
    N1 C6 C11 C10 . . . . -179.4(3) ?
    C9 C10 C11 C6 . . . . 1.1(5) ?
    N2 C3 C12 F2' . . . . 84.0(18) ?
    C4 C3 C12 F2' . . . . -95.6(18) ?
    N2 C3 C12 F1' . . . . -37.5(17) ?
    C4 C3 C12 F1' . . . . 143.0(17) ?
    N2 C3 C12 F3 . . . . -88.1(7) ?
    C4 C3 C12 F3 . . . . 92.3(7) ?
    N2 C3 C12 F3' . . . . -154.2(17) ?
    C4 C3 C12 F3' . . . . 26.3(18) ?
    N2 C3 C12 F2 . . . . 149.0(7) ?
    C4 C3 C12 F2 . . . . -30.5(9) ?
    N2 C3 C12 F1 . . . . 31.7(7) ?
    C4 C3 C12 F1 . . . . -147.9(5) ?
loop_
    _geom_hbond_atom_site_label_D
    _geom_hbond_atom_site_label_H
    _geom_hbond_atom_site_label_A
    _geom_hbond_site_symmetry_A
    _geom_hbond_distance_DH
    _geom_hbond_distance_HA
    _geom_hbond_distance_DA
    _geom_hbond_angle_DHA
    _geom_hbond_publ_flag
    N2 H2 O1 4_575 0.88 1.89 2.667(3) 145.9 y
