# Supplementary material for: 2-Phenyl-5-(trifluoro­meth­yl)pyrazol-3(2H)-one
Source: Acta Crystallogr Sect E Struct Rep Online. 2009 Jul 29;65(Pt 8):o2040–1. doi: 10.1107/S1600536809029419 (PMC2977152; doi:10.1107/S1600536809029419)
Supplement: Supplementary file 2 [file e-65-o2040-Isup2.hkl]

#
# h,k,l, Fc-squared, Fo-squared, sigma(Fo-squared) and status flag
#
data_I
_shelx_title '2-Phenyl-5-trifluoromethyl-pyrazolidin-3-one'
_shelx_refln_list_code          4
_shelx_F_calc_maximum      121.75
_exptl_crystal_F_000       464.00
_reflns_d_resolution_high  0.7836
 
loop_
 _symmetry_equiv_pos_as_xyz
 'x, y, z'
 '-x, y+1/2, -z+1/2'
 '-x, -y, -z'
 'x, -y-1/2, z-1/2'
 
_cell_length_a     5.8409
_cell_length_b    15.2454
_cell_length_c    11.2291
_cell_angle_alpha  90.000
_cell_angle_beta   92.403
_cell_angle_gamma  90.000
 
_shelx_F_squared_multiplier     1.000
 
loop_
 _refln_index_h
 _refln_index_k
 _refln_index_l
 _refln_F_squared_calc
 _refln_F_squared_meas
 _refln_F_squared_sigma
 _refln_observed_status
   1   0   0      156.00      156.32      2.68 o
   2   0   0     1580.44     1527.47     39.87 o
   3   0   0       10.89       11.81      1.31 o
   4   0   0        1.57       -1.24      3.36 o
   5   0   0       71.38       75.29      5.07 o
   6   0   0       47.92       46.83      3.15 o
   7   0   0        0.03       -1.99      6.72 o
   1   1   0      188.99      201.21      5.18 o
   2   1   0      713.31      668.19     10.95 o
   3   1   0      132.36      159.20      3.19 o
   4   1   0       24.92       25.55      2.25 o
   5   1   0       81.52       81.92      3.53 o
   6   1   0        0.15        2.25      5.73 o
   7   1   0       10.81       14.40      3.38 o
   0   2   0     4090.44     3603.97     20.71 o
   1   2   0     3061.34     2830.26     35.23 o
   2   2   0        0.97       -1.61      2.94 o
   3   2   0        0.39       -2.73      3.14 o
   4   2   0        1.80        0.64      6.35 o
   5   2   0       46.22       43.06      2.90 o
   6   2   0        1.07        1.62      6.52 o
   7   2   0        0.70        0.00      6.65 o
   1   3   0    14822.31    13962.64    240.46 o
   2   3   0     1109.11     1027.92     28.02 o
   3   3   0       34.12       41.44      1.88 o
   4   3   0      102.04       97.58      3.88 o
   5   3   0       23.67       20.04      2.43 o
   6   3   0       17.39       20.94      2.69 o
   7   3   0        9.89       14.99      5.45 o
   0   4   0     1003.46     1002.34     15.73 o
   1   4   0     5343.94     5065.58     27.64 o
   2   4   0       36.28       25.30      1.31 o
   3   4   0      252.10      251.60      6.30 o
   4   4   0       36.08       36.56      2.43 o
   5   4   0      127.76      119.46      4.23 o
   6   4   0        5.34        3.64      5.07 o
   7   4   0        0.22        4.16      3.19 o
   1   5   0       14.23        9.16      3.50 o
   2   5   0      176.78      144.30      3.32 o
   3   5   0       64.17       51.76      2.27 o
   4   5   0       51.75       48.06     56.54 o
   5   5   0        0.08       -2.71      5.78 o
   6   5   0        0.00       -5.99      7.86 o
   7   5   0        0.34       -2.54      8.08 o
   0   6   0       34.68       22.15      1.55 o
   1   6   0      301.85      268.83      5.81 o
   2   6   0       38.88       41.25      2.66 o
   3   6   0      156.24      149.39      5.88 o
   4   6   0       15.27       10.97      2.19 o
   5   6   0       55.82       51.35      3.29 o
   6   6   0        0.67        1.92      2.86 o
   7   6   0        0.09        0.19      6.76 o
   1   7   0      217.18      190.93      3.83 o
   2   7   0      250.87      213.67      5.15 o
   3   7   0      175.58      164.92      3.87 o
   4   7   0      120.05      125.43      3.96 o
   5   7   0        0.22       -5.37      5.37 o
   6   7   0        7.03        6.61      3.37 o
   0   8   0      173.58      193.75      6.45 o
   1   8   0      194.27      219.93      4.53 o
   2   8   0        3.01        4.07      4.59 o
   3   8   0       41.69       31.50      2.41 o
   4   8   0      248.41      231.63      5.33 o
   5   8   0       14.76       19.36      2.58 o
   6   8   0        0.10       -5.93      5.93 o
   1   9   0       78.50       84.81      2.72 o
   2   9   0       64.06       66.50      3.63 o
   3   9   0      107.49      101.36      3.40 o
   4   9   0       79.73       92.16      3.70 o
   5   9   0        6.59        5.71      2.39 o
   6   9   0        0.81        2.60      6.41 o
   0  10   0      204.79      189.36      5.54 o
   1  10   0      125.29      140.23      3.51 o
   2  10   0       11.12       13.49      1.82 o
   3  10   0       56.27       52.15      3.04 o
   4  10   0       35.27       34.86      2.84 o
   5  10   0        5.97        4.32      2.48 o
   6  10   0        3.81        2.05      6.87 o
   1  11   0       30.22       34.51      3.44 o
   2  11   0       29.54       28.64      2.35 o
   3  11   0       74.84       69.95      3.31 o
   4  11   0        0.19        0.52      6.61 o
   5  11   0        4.52        7.23      2.85 o
   6  11   0        2.51       -1.35      6.74 o
   0  12   0      187.93      212.58      6.73 o
   1  12   0        4.58        9.03      2.86 o
   2  12   0        1.98       -6.63      6.63 o
   3  12   0        0.04       -1.92      5.35 o
   4  12   0       11.65       12.53      4.20 o
   5  12   0        4.49        0.78      3.67 o
   1  13   0       10.81       12.03      2.08 o
   2  13   0        0.00        4.69      3.30 o
   3  13   0       24.81       28.83      3.22 o
   4  13   0        6.03        2.86      3.97 o
   5  13   0        0.56       -2.94      9.86 o
   0  14   0        1.24        1.61      2.77 o
   1  14   0       14.81        5.41      5.76 o
   2  14   0        0.57        0.02      4.98 o
   3  14   0        3.22        3.42      2.23 o
   4  14   0        4.60       -0.13      6.38 o
   5  14   0        1.79       -3.05      5.90 o
   1  15   0        4.35       -2.13      5.33 o
   2  15   0        5.75        7.48      3.62 o
   3  15   0        2.93       -6.39      6.39 o
   4  15   0        0.76        3.93      2.43 o
   0  16   0        0.66        2.88      3.03 o
   1  16   0        2.13       -1.73      2.84 o
   2  16   0        5.52        1.83      3.89 o
   3  16   0        0.36       -0.71      2.39 o
   4  16   0        1.43       -1.24      3.85 o
   1  17   0        2.59       -1.37      3.28 o
   2  17   0        0.73        1.74      3.01 o
   3  17   0        3.03        6.05      3.48 o
   0  18   0        1.02        0.00      6.67 o
   1  18   0        0.86        0.20      4.95 o
   2  18   0        0.03       -3.25      3.25 o
   1  19   0        5.86       11.77      3.80 o
  -7   1   1        0.31        0.00      9.05 o
  -6   1   1        0.01        3.37      2.94 o
  -5   1   1       26.83       25.85      3.71 o
  -4   1   1       31.92       28.35      2.81 o
  -3   1   1      166.07      174.86      5.00 o
  -2   1   1      185.09      192.75      6.32 o
  -1   1   1      825.13      874.23     12.83 o
   0   1   1        5.05        9.77      0.73 o
   1   1   1     2803.28     2661.68     22.61 o
   2   1   1      318.42      331.26      8.01 o
   3   1   1       76.67       81.82      3.32 o
   4   1   1       22.35       19.33      2.80 o
   5   1   1       26.19       17.92      3.51 o
   6   1   1       38.64       40.50      4.44 o
   7   1   1        2.30       -9.55      9.55 o
  -7   2   1        0.91        0.00     10.32 o
  -6   2   1       35.82       28.91      4.02 o
  -5   2   1        6.66        5.23      2.97 o
  -4   2   1        0.34        2.75      5.51 o
  -3   2   1        0.23       -1.01      4.05 o
  -2   2   1      691.26      723.16     17.02 o
  -1   2   1     8442.50     8214.33     41.91 o
   0   2   1      236.65      245.67      6.41 o
   1   2   1      518.17      471.04     10.48 o
   2   2   1      586.94      601.76     15.80 o
   3   2   1      433.19      470.26     12.56 o
   4   2   1        9.45       10.10      2.49 o
   5   2   1        8.86        3.62      6.90 o
   6   2   1       70.57       75.94      5.56 o
   7   2   1        0.34       -3.95      3.95 o
  -7   3   1        0.11        0.71      3.64 o
  -6   3   1        2.72        4.79      3.08 o
  -5   3   1        7.83        6.39      8.70 o
  -4   3   1       77.02       72.98      4.03 o
  -3   3   1      150.61      156.82      4.41 o
  -2   3   1     2241.99     2229.04     31.05 o
  -1   3   1       92.31      135.40      3.82 o
   0   3   1        0.21        1.95      2.65 o
   1   3   1     3227.02     2918.75     27.67 o
   2   3   1      190.99      193.68      5.60 o
   3   3   1       99.83      103.29      3.86 o
   4   3   1       53.68       50.62      3.76 o
   5   3   1       19.83       17.37      3.38 o
   6   3   1        7.59        4.64      7.87 o
   7   3   1        0.05       -1.67      3.74 o
  -7   4   1        0.01        2.88      3.28 o
  -6   4   1        6.18        5.66      3.09 o
  -5   4   1       28.62       30.39      3.69 o
  -4   4   1      114.92      114.63      5.16 o
  -3   4   1      292.07      279.52      8.56 o
  -2   4   1      672.52      679.54     18.66 o
  -1   4   1       29.29       28.37      1.62 o
   0   4   1     2606.08     2594.62     26.16 o
   1   4   1     4450.95     4308.64     36.92 o
   2   4   1      431.24      492.05     11.15 o
   3   4   1      125.10      126.63      4.29 o
   4   4   1       77.71       73.29      4.15 o
   5   4   1      144.48      151.30      6.40 o
   6   4   1       22.66       26.99      4.26 o
   7   4   1        0.00        3.63      3.05 o
  -7   5   1        0.66       -8.81     10.79 o
  -6   5   1        0.29       -8.31      8.31 o
  -5   5   1       20.30       19.60      3.51 o
  -4   5   1        4.83       -5.44      5.44 o
  -3   5   1      163.06      182.89      5.36 o
  -2   5   1     1613.14     1576.28     29.68 o
  -1   5   1     3614.30     3619.92     37.70 o
   0   5   1        3.07        2.18      2.87 o
   1   5   1      179.39      196.15      5.48 o
   2   5   1      489.13      450.88     11.31 o
   3   5   1      204.24      209.92      6.16 o
   4   5   1       12.28       -0.77      7.74 o
   5   5   1        8.59        7.14      3.19 o
   6   5   1        1.10        2.42      8.03 o
   7   5   1        1.87        0.00      9.60 o
  -7   6   1        0.37        1.75      3.74 o
  -6   6   1        0.79        7.40      9.06 o
  -5   6   1       13.86        9.99      3.16 o
  -4   6   1       86.32       79.69      4.55 o
  -3   6   1        0.42       -0.63      4.60 o
  -2   6   1      313.32      309.25      8.50 o
  -1   6   1      259.29      286.46      8.69 o
   0   6   1        0.99        1.70      1.25 o
   1   6   1       37.20       40.54      2.14 o
   2   6   1      620.77      691.78     14.85 o
   3   6   1       20.75       19.69      2.51 o
   4   6   1       96.53       95.82      4.97 o
   5   6   1       24.67       18.83      3.63 o
   6   6   1        5.10        2.49      8.79 o
   7   6   1        5.23        8.83      3.90 o
  -6   7   1        0.07        3.82      8.54 o
  -5   7   1        4.35        1.04      8.13 o
  -4   7   1      124.83      128.30      5.61 o
  -3   7   1      106.72       96.96      4.39 o
  -2   7   1      563.19      536.77     14.42 o
  -1   7   1     1010.79     1036.96     24.63 o
   0   7   1        0.20       -0.87      3.50 o
   1   7   1      515.87      545.05     12.58 o
   2   7   1     1267.11     1234.47     30.13 o
   3   7   1      213.48      206.45      6.75 o
   4   7   1       95.25       94.87      5.00 o
   5   7   1        4.42        3.15      7.93 o
   6   7   1        0.04        1.28      7.15 o
  -6   8   1        0.09       -9.96      9.96 o
  -5   8   1        5.11        5.44      7.46 o
  -4   8   1       35.11       31.09      3.77 o
  -3   8   1       78.90       78.29      4.41 o
  -2   8   1        4.12        4.47      2.01 o
  -1   8   1        2.47       -2.12      5.09 o
   0   8   1        0.79        0.50      3.73 o
   1   8   1       20.45       29.76      2.53 o
   2   8   1       12.01        6.96      2.49 o
   3   8   1        1.52        2.22      6.40 o
   4   8   1        0.26        1.80      6.36 o
   5   8   1        7.22       -8.42      8.42 o
   6   8   1        1.63        2.66      8.19 o
  -6   9   1        2.76       12.33      3.63 o
  -5   9   1        0.00       -1.14      6.75 o
  -4   9   1        0.33       -0.95      6.50 o
  -3   9   1       82.74       76.22      4.66 o
  -2   9   1      253.08      255.63      7.30 o
  -1   9   1       96.01       94.18      4.15 o
   0   9   1        1.02       -2.29      5.31 o
   1   9   1       58.48       67.22      3.53 o
   2   9   1        1.03       -3.39      6.02 o
   3   9   1        4.67        3.99      2.62 o
   4   9   1       42.12       37.09      3.65 o
   5   9   1        1.96       -6.90      6.90 o
   6   9   1        0.50       -9.47      9.47 o
  -6  10   1        0.52       -1.43      3.55 o
  -5  10   1        0.63        2.40      7.40 o
  -4  10   1       58.82       66.06      4.90 o
  -3  10   1      232.12      234.81      7.40 o
  -2  10   1       56.09       56.88      3.88 o
  -1  10   1      146.43      141.21      5.06 o
   0  10   1        1.59       -5.32      5.32 o
   1  10   1       30.97       38.57      3.02 o
   2  10   1        1.22        0.00      5.77 o
   3  10   1        2.19       -4.30      6.38 o
   4  10   1       21.14       20.65      3.92 o
   5  10   1        0.55        4.43      3.07 o
   6  10   1        0.75        2.88      8.87 o
  -6  11   1        6.78       11.93      4.26 o
  -5  11   1        9.95       15.17      3.86 o
  -4  11   1        6.48       13.26      3.35 o
  -3  11   1        1.86       -2.77      7.67 o
  -2  11   1       20.48       20.03      3.14 o
  -1  11   1        1.33       -5.20      6.52 o
   0  11   1        6.74        4.32      2.43 o
   1  11   1       63.75       63.09      3.96 o
   2  11   1        7.69        7.34      2.56 o
   3  11   1       63.55       67.52      4.64 o
   4  11   1        3.83        9.38      3.18 o
   6  11   1        0.87       -3.00     10.83 o
  -5  12   1        5.63        0.00      8.65 o
  -4  12   1       40.83       43.96      4.78 o
  -3  12   1       13.40        9.97      3.10 o
  -2  12   1        0.10       -6.34      6.34 o
  -1  12   1       39.07       40.80      3.56 o
   0  12   1        1.04       -5.60      6.74 o
   1  12   1       23.58       16.33      3.34 o
   2  12   1        0.00       -1.78      6.43 o
   3  12   1       39.42       42.79      4.25 o
   4  12   1        0.95       -8.24      8.24 o
   5  12   1        0.64       -2.69      8.50 o
  -5  13   1       38.08       68.65      5.60 o
  -4  13   1        0.06       -4.90      8.12 o
  -3  13   1       32.37       38.57      4.30 o
  -2  13   1        6.56       11.47      2.85 o
  -1  13   1       15.52       15.82      3.05 o
   0  13   1      125.49      131.66      5.74 o
   1  13   1        3.42        2.87      2.77 o
   2  13   1       36.82       37.78      4.01 o
   3  13   1        9.02       -5.41      8.86 o
   4  13   1        0.00       -7.39      7.98 o
   5  13   1        3.26       16.08      3.94 o
  -5  14   1       12.26       11.19      5.08 o
  -4  14   1        9.89       15.46      3.77 o
  -3  14   1        0.60        1.16      7.06 o
  -2  14   1        4.21        1.23      3.23 o
  -1  14   1       10.15        9.41      3.20 o
   0  14   1        8.17        2.91      6.51 o
   1  14   1        1.86        6.29      2.54 o
   2  14   1       60.52       73.21      5.06 o
   3  14   1        0.99        4.66      6.17 o
   4  14   1        1.39        2.19      3.20 o
   5  14   1        0.97        2.00      3.79 o
  -3  15   1        1.02       -5.00      8.84 o
  -2  15   1       11.95       14.89      3.31 o
  -1  15   1        0.10       -2.17      7.81 o
   0  15   1        5.19        0.00      6.88 o
   1  15   1        7.81        4.52      3.26 o
   2  15   1        4.38        1.53      3.16 o
   3  15   1        1.02        2.51      6.40 o
   4  15   1        0.84       -7.01      9.19 o
  -4  16   1        5.12       10.67      3.85 o
  -3  16   1        0.63       13.67      3.26 o
  -2  16   1        0.88        0.00      7.45 o
  -1  16   1       43.65       55.82      5.03 o
   0  16   1        0.60       -4.64      8.67 o
   1  16   1        3.42       -1.18      9.52 o
   2  16   1        4.03      -10.34     10.34 o
   3  16   1        4.33        2.25      3.52 o
   4  16   1        0.97        2.99      8.46 o
  -3  17   1        0.52        4.33      9.02 o
  -2  17   1        0.37       -8.91      8.91 o
  -1  17   1        0.71        3.84      9.15 o
   0  17   1        7.87        6.30      3.78 o
   1  17   1        0.45       -3.85      8.60 o
   2  17   1        4.59       13.46      3.20 o
   3  17   1        0.76       -4.35      8.33 o
  -2  18   1        0.00        0.00      7.93 o
  -1  18   1        1.39        2.77      7.85 o
   0  18   1        7.09       13.22      3.81 o
   1  18   1        2.22        4.63      3.69 o
   2  18   1        1.80       -4.36      7.54 o
  -1  19   1        1.05        5.75      3.81 o
   0  19   1        0.95       -5.92      9.12 o
   1  19   1        3.47        6.50      3.69 o
  -7   0   2        0.52       -5.61      9.92 o
  -6   0   2        2.64       -2.27      8.63 o
  -5   0   2       56.23       61.24      4.44 o
  -4   0   2        0.49       -4.14      6.09 o
  -3   0   2     1054.83     1098.52     26.42 o
  -2   0   2       92.49       88.65      3.00 o
  -1   0   2     2519.25     2655.64     24.45 o
   0   0   2     7531.01     8922.10    147.09 o
   1   0   2     7798.19     7653.83     42.31 o
   2   0   2      760.49      931.59     19.40 o
   3   0   2      500.99      458.13     12.44 o
   4   0   2      138.70      157.81      5.55 o
   5   0   2      257.98      267.07      8.16 o
   6   0   2       84.82       93.76      6.12 o
   7   0   2        1.39       -8.45      8.45 o
  -7   1   2        1.18       -9.00      9.00 o
  -6   1   2        4.19       -4.54      8.50 o
  -5   1   2       10.68        0.90      7.36 o
  -4   1   2       52.90       58.12      3.68 o
  -3   1   2      217.40      231.18      6.57 o
  -2   1   2      635.72      679.91     16.82 o
  -1   1   2      108.98      116.61      3.40 o
   0   1   2     3282.06     3515.54     24.70 o
   1   1   2      698.56      769.52     14.04 o
   2   1   2      103.32      104.75      3.20 o
   3   1   2       47.38       43.60      2.81 o
   4   1   2      117.24      112.80      4.83 o
   5   1   2       40.06       52.84      4.01 o
   6   1   2       28.40        5.79     11.64 o
   7   1   2       10.65       18.37      4.17 o
  -7   2   2        3.95        9.20      3.72 o
  -6   2   2        0.23        0.00      6.87 o
  -5   2   2       40.21       40.47      3.88 o
  -4   2   2       55.32       42.71      3.56 o
  -3   2   2       93.90       96.17      3.67 o
  -2   2   2     1826.05     1780.90     28.13 o
  -1   2   2      747.55      695.09     13.96 o
   0   2   2     1872.62     1862.93     19.62 o
   1   2   2      305.09      250.36      6.17 o
   2   2   2      147.72      203.98      6.84 o
   3   2   2      308.43      328.38     10.59 o
   4   2   2       38.69       40.60      3.44 o
   5   2   2        2.04        0.00      5.09 o
   6   2   2        0.86       -2.92      3.07 o
   7   2   2        0.35        4.32      8.27 o
  -7   3   2        1.24       -8.46      8.46 o
  -6   3   2       10.94        4.64     10.12 o
  -5   3   2        4.25        3.70      7.05 o
  -4   3   2       10.79        8.06      2.78 o
  -3   3   2        3.25        2.73      4.60 o
  -2   3   2      529.48      528.04     11.29 o
  -1   3   2     2275.80     2262.21     26.45 o
   0   3   2     7402.24     7470.46     43.05 o
   1   3   2     2516.78     2278.38     26.58 o
   2   3   2      177.43      203.00      5.99 o
   3   3   2       11.17        9.80      2.14 o
   4   3   2       76.88       67.91      4.16 o
   5   3   2       14.91       17.32      3.71 o
   6   3   2        0.39       -5.92      6.59 o
   7   3   2       12.74        7.28      9.98 o
  -7   4   2        3.12       -4.81      4.81 o
  -6   4   2       12.61       20.30      3.81 o
  -5   4   2        0.91        2.05      2.48 o
  -4   4   2       15.14       15.92      2.83 o
  -3   4   2      106.11      109.32      4.25 o
  -2   4   2        0.53        0.86      3.99 o
  -1   4   2     2014.73     1983.03     27.24 o
   0   4   2       65.90       57.03      1.95 o
   1   4   2     1137.23     1216.33     21.35 o
   2   4   2     1047.43     1015.46     23.08 o
   3   4   2        7.16        0.00      5.38 o
   4   4   2       18.03       14.10      2.79 o
   5   4   2       84.34       88.66      5.28 o
   6   4   2        5.31        9.84      3.19 o
   7   4   2        3.08       -7.38      9.68 o
  -7   5   2        0.83        0.00     11.45 o
  -6   5   2        6.27        6.86      3.62 o
  -5   5   2      129.66      146.90      6.51 o
  -4   5   2      131.47      127.81      5.39 o
  -3   5   2      358.63      363.04     12.33 o
  -2   5   2       29.73       29.64      2.48 o
  -1   5   2      192.77      157.69      4.48 o
   0   5   2       73.01       61.28      2.15 o
   1   5   2      896.81      904.09     20.07 o
   2   5   2        0.14        2.89      4.72 o
   3   5   2       41.89       48.48      3.30 o
   4   5   2        7.68       10.71      2.66 o
   5   5   2       18.45       20.25      3.48 o
   6   5   2        6.87        3.70      9.78 o
   7   5   2        1.48       -9.27      9.27 o
  -7   6   2        0.01        0.00      8.28 o
  -6   6   2        0.02        1.24      6.93 o
  -5   6   2        0.07       -8.03      8.03 o
  -4   6   2       84.47       87.54      4.83 o
  -3   6   2       39.97       42.20      3.06 o
  -2   6   2     1101.58     1084.27     27.50 o
  -1   6   2      293.22      279.75      7.26 o
   0   6   2      127.07      142.21      3.57 o
   1   6   2       30.31       36.76      2.26 o
   2   6   2     1175.37     1083.49     26.96 o
   3   6   2        1.44       -3.97      4.59 o
   4   6   2        0.70       -0.83      6.38 o
   5   6   2       23.29       22.68      3.83 o
   6   6   2        1.16       -2.53      8.01 o
  -6   7   2        0.25       -1.28      8.22 o
  -5   7   2        0.02        7.55      2.69 o
  -3   7   2        0.84        3.48      5.35 o
  -2   7   2      913.86      847.88     18.22 o
  -1   7   2       25.27       20.40      1.99 o
   0   7   2        9.56        9.78      1.73 o
   1   7   2        0.51        0.49      5.02 o
   2   7   2      497.47      483.56     14.07 o
   3   7   2       13.77       10.87      2.53 o
   4   7   2        6.36        5.68      2.82 o
   5   7   2       26.90       31.08      3.86 o
   6   7   2        0.23       -1.52      3.05 o
  -6   8   2        4.99        9.76      4.00 o
  -5   8   2        8.31        9.90      2.98 o
  -4   8   2       13.34       17.68      3.17 o
  -3   8   2       46.37       45.31      3.64 o
  -2   8   2        0.94        1.26      5.18 o
  -1   8   2       20.79       22.26      2.52 o
   0   8   2       62.50       74.34      3.30 o
   1   8   2     1001.20      952.39     26.44 o
   2   8   2       16.40       13.60      2.58 o
   3   8   2      107.95      101.73      4.95 o
   4   8   2       64.95       71.61      4.65 o
   5   8   2        2.00      -11.46     11.46 o
   6   8   2        0.37        2.70      8.33 o
  -6   9   2        3.42        7.14      3.87 o
  -5   9   2        0.72        2.31      7.65 o
  -4   9   2       25.40       31.90      3.73 o
  -3   9   2       96.02       95.22      4.95 o
  -2   9   2       67.03       72.19      4.00 o
  -1   9   2       56.81       62.31      3.46 o
   0   9   2      620.64      561.79     15.42 o
   1   9   2      135.70      139.51      4.77 o
   2   9   2        0.46        0.70      4.89 o
   3   9   2        8.29        0.00      6.34 o
   4   9   2       77.61       71.14      5.32 o
   5   9   2       11.33       10.74      3.07 o
   6   9   2        0.10        2.81      7.94 o
  -6  10   2        0.52       -9.44      9.44 o
  -5  10   2        0.95        3.64      7.57 o
  -4  10   2       52.65       56.57      4.96 o
  -3  10   2        7.25        8.56      3.03 o
  -2  10   2       12.26       10.73      2.52 o
  -1  10   2      109.87      107.39      4.69 o
   0  10   2        0.02       -4.66      5.36 o
   1  10   2        0.44       -4.84      5.31 o
   2  10   2        0.28       -5.83      5.83 o
   3  10   2        3.64        0.00      6.11 o
   4  10   2       22.39       20.57      3.64 o
   5  10   2        2.34        1.85      3.46 o
   6  10   2        4.97        1.46      3.86 o
  -6  11   2        6.06        3.00      4.16 o
  -5  11   2        0.82        2.55      3.26 o
  -4  11   2        1.30       -6.53      7.05 o
  -3  11   2        8.63        3.75      8.18 o
  -2  11   2       78.37       63.95      4.43 o
  -1  11   2        9.83        2.28      6.32 o
   0  11   2       46.21       43.89      3.76 o
   1  11   2       32.44       36.74      3.35 o
   2  11   2        0.15        2.51      5.97 o
   3  11   2       93.44       90.88      5.05 o
   4  11   2        8.45        4.96      3.42 o
   5  11   2        2.17       -3.88      8.09 o
   6  11   2        0.05        2.79      3.83 o
  -5  12   2        3.66       -9.62      9.62 o
  -4  12   2        2.59        4.64      7.34 o
  -3  12   2       16.68       16.20      3.51 o
  -2  12   2        0.02       -2.64      2.64 o
  -1  12   2        0.35       -2.38      2.40 o
   0  12   2        0.41       -0.82      6.28 o
   1  12   2       64.56       57.32      4.26 o
   2  12   2        1.60        3.80      2.74 o
   3  12   2       13.35       -1.02      8.62 o
   4  12   2        0.06       -7.34      7.34 o
   5  12   2        6.04        0.45      3.99 o
  -5  13   2        0.76       -8.54      9.86 o
  -4  13   2        0.08        2.48      7.00 o
  -3  13   2        1.73        0.55      2.76 o
  -2  13   2       32.20       38.42      4.02 o
  -1  13   2        5.37        6.60      2.79 o
   0  13   2       13.02       18.17      3.23 o
   1  13   2        0.14       -2.64      2.64 o
   2  13   2        0.08       -0.99      6.80 o
   3  13   2       56.16       30.49      6.28 o
   4  13   2        0.01        0.21      3.24 o
   5  13   2        0.80       -4.32      8.27 o
  -5  14   2        6.44       12.28      3.99 o
  -4  14   2        0.59       -5.28      8.76 o
  -3  14   2        0.16        2.74      2.77 o
  -2  14   2        4.03        1.07      7.49 o
  -1  14   2        0.47        5.04      6.45 o
   0  14   2       32.78       32.76      3.83 o
   1  14   2       42.18       50.07      4.28 o
   2  14   2       37.78       43.83      4.46 o
   3  14   2        0.02       -7.12      8.22 o
   4  14   2        0.16       10.90      3.23 o
   5  14   2        0.34       -3.04      9.62 o
  -4  15   2        0.50        1.41      8.57 o
  -3  15   2        0.40        5.69      2.90 o
  -2  15   2       13.49       13.74      3.48 o
  -1  15   2       37.59       30.04      4.49 o
   0  15   2        6.28        5.40      3.30 o
   1  15   2        5.91        7.17      3.41 o
   2  15   2        0.22       -2.34      8.43 o
   3  15   2        0.97        7.23      2.88 o
   4  15   2        0.02       -2.84      7.53 o
  -4  16   2        1.14        6.01     10.18 o
  -3  16   2        0.51       -8.16      8.81 o
  -2  16   2        0.80       -8.62      8.62 o
  -1  16   2        1.37        2.19      3.34 o
   0  16   2       15.78       -2.35     10.65 o
   1  16   2       23.12       15.19      4.40 o
   2  16   2        6.90        5.90      3.92 o
   3  16   2        6.25        9.36      3.48 o
   4  16   2        1.20        4.55      8.71 o
  -3  17   2        0.99        1.46      9.57 o
  -2  17   2        0.04        0.00      6.65 o
  -1  17   2       28.42       26.16      5.14 o
   0  17   2       14.05       14.27      4.34 o
   1  17   2       13.39        3.90     11.26 o
   2  17   2        3.75       -1.36      8.74 o
   3  17   2        0.45       -1.47      7.91 o
  -2  18   2       12.31       20.00      4.29 o
  -1  18   2        7.53        7.02      9.62 o
   0  18   2        1.89        1.38     10.81 o
   1  18   2        0.29        7.03      9.01 o
   2  18   2        1.81        4.90      3.52 o
  -1  19   2        0.61      -12.40     12.40 o
   0  19   2        0.24        5.98      8.72 o
   1  19   2        1.05        4.55     10.18 o
  -7   1   3        1.80       -9.79      9.79 o
  -6   1   3        0.16       -8.11      8.44 o
  -5   1   3        1.95       -4.62      7.90 o
  -4   1   3       54.72       55.21      3.99 o
  -3   1   3       71.96       76.46      3.47 o
  -2   1   3       14.43       13.25      1.49 o
  -1   1   3     1100.24     1186.95     19.59 o
   0   1   3      326.76      424.86     10.95 o
   1   1   3       26.64       21.70      1.56 o
   2   1   3       23.40       22.71      1.87 o
   3   1   3      513.38      532.09     14.13 o
   4   1   3       31.82       32.97      3.23 o
   5   1   3        4.22        4.77      2.78 o
   6   1   3       17.71        4.77     10.40 o
   7   1   3        0.03      -11.63     11.63 o
  -7   2   3        0.30       -1.44      9.85 o
  -6   2   3        9.91        1.17      8.67 o
  -5   2   3        1.21       -0.93      6.41 o
  -4   2   3       29.95       36.49      3.37 o
  -3   2   3       21.80       26.64      2.38 o
  -2   2   3      181.64      195.01      6.01 o
  -1   2   3      960.78      977.57     18.48 o
   0   2   3      179.70      148.72      4.10 o
   1   2   3     1048.55     1105.76     19.71 o
   2   2   3      154.61      161.08      4.71 o
   3   2   3      352.46      363.22     10.01 o
   4   2   3       26.87       29.14      3.17 o
   5   2   3        5.57        4.82      7.01 o
   6   2   3        0.59        4.81      8.67 o
   7   2   3        3.80        2.95      9.09 o
  -7   3   3        0.05       -8.83      8.83 o
  -6   3   3        5.83        7.89      3.54 o
  -5   3   3        1.49        3.80      6.45 o
  -4   3   3       27.65       17.37      3.15 o
  -3   3   3       28.21       27.58      2.54 o
  -2   3   3     1254.10     1301.34     26.47 o
  -1   3   3       57.36       53.57      2.08 o
   0   3   3      271.94      267.17      6.78 o
   1   3   3      812.14      866.18     18.71 o
   2   3   3      104.37      102.14      3.48 o
   3   3   3        1.46        4.19      2.16 o
   4   3   3       34.50       36.64      3.33 o
   5   3   3        1.44        1.63      2.73 o
   6   3   3       24.11       24.54      4.25 o
   7   3   3        6.35        4.96      4.00 o
  -7   4   3        0.14       -0.98      3.57 o
  -6   4   3        3.36        5.43      3.50 o
  -5   4   3        9.31       -8.26      8.26 o
  -4   4   3        0.69        3.87      5.94 o
  -3   4   3      184.81      190.77      5.68 o
  -2   4   3      158.18      157.00      4.58 o
  -1   4   3      176.38      185.20      5.47 o
   0   4   3      717.89      818.18     18.10 o
   1   4   3      552.58      525.87     15.24 o
   2   4   3      749.96      823.14     22.17 o
   3   4   3      123.52      118.99      4.52 o
   4   4   3        9.70        1.60      7.90 o
   5   4   3       17.11       21.87      3.47 o
   6   4   3       23.40       30.55      4.79 o
   7   4   3        0.84        4.28      3.48 o
  -7   5   3        7.66       11.00      3.74 o
  -6   5   3        7.19        4.93      9.39 o
  -5   5   3       26.61       20.04      3.82 o
  -4   5   3       68.85       65.68      4.25 o
  -3   5   3       12.92       16.20      2.59 o
  -2   5   3       12.55       17.30      2.15 o
  -1   5   3      375.21      342.44      9.67 o
   0   5   3        5.59        5.55      1.42 o
   1   5   3      494.44      532.21     11.82 o
   2   5   3      135.05      107.54      3.79 o
   3   5   3      189.27      195.06      5.80 o
   4   5   3       66.04       60.18      4.22 o
   5   5   3        0.24       -5.15      7.21 o
   6   5   3        1.19        7.60      3.14 o
  -6   6   3        0.67        0.00      8.21 o
  -5   6   3       12.48       17.80      3.44 o
  -4   6   3      111.76      108.93      5.19 o
  -3   6   3      145.51      130.94      4.97 o
  -2   6   3       47.28       49.31      3.08 o
  -1   6   3      677.74      704.15     20.73 o
   0   6   3       22.30       17.51      1.96 o
   1   6   3      312.22      313.50     10.11 o
   2   6   3      258.86      270.23      8.50 o
   3   6   3       22.00       17.12      2.85 o
   4   6   3       70.12       68.45      4.54 o
   5   6   3       61.59       63.18      4.81 o
   6   6   3        1.28       -2.60      8.82 o
  -6   7   3        0.39       -8.27      8.27 o
  -5   7   3        1.56        0.00      7.92 o
  -4   7   3        0.09       -7.55      7.55 o
  -3   7   3      186.14      185.56      6.12 o
  -2   7   3       12.21       11.39      2.21 o
  -1   7   3       31.59       30.85      2.61 o
   0   7   3       30.02       32.58      2.42 o
   1   7   3      708.05      661.26     15.37 o
   2   7   3        3.42        3.09      4.98 o
   3   7   3       14.45        8.68      2.59 o
   4   7   3        0.00       -6.35      6.97 o
   5   7   3        0.01        2.21      3.03 o
   6   7   3        0.93       -4.02      7.70 o
  -6   8   3        1.96       -8.12      9.37 o
  -5   8   3        0.14       -3.37      8.49 o
  -4   8   3      124.01      118.95      5.58 o
  -3   8   3        2.74        0.00      7.38 o
  -2   8   3        0.33        0.00      5.37 o
  -1   8   3        0.14       -4.77      4.77 o
   0   8   3        0.01       -1.13      4.29 o
   1   8   3       42.43       44.55      3.27 o
   2   8   3       11.29        8.19      2.49 o
   3   8   3        2.76       -0.80      6.11 o
   4   8   3       24.84       29.47      3.76 o
   5   8   3        0.97       -3.46      8.23 o
   6   8   3        3.80       -9.79      9.79 o
  -6   9   3        0.02       -6.74      6.74 o
  -5   9   3        1.64        8.44      3.12 o
  -4   9   3       62.21       65.34      4.89 o
  -3   9   3      498.72      513.49     17.65 o
  -2   9   3      114.26      109.31      4.92 o
  -1   9   3        0.44       -0.43      2.00 o
   0   9   3        2.61        0.52      2.15 o
   1   9   3      231.94      226.41      7.50 o
   2   9   3        1.41       -5.87      7.11 o
   3   9   3       39.25       31.54      3.62 o
   4   9   3      111.90      106.22      5.64 o
   5   9   3        2.54       -8.26      8.26 o
   6   9   3        0.76        1.44      9.42 o
  -6  10   3        2.03        8.53      3.52 o
  -5  10   3        4.95        8.86      3.39 o
  -4  10   3       46.33       42.79      4.42 o
  -3  10   3      167.84      150.65      6.39 o
  -2  10   3        0.01       -2.36      6.82 o
  -1  10   3      196.74      195.80      6.08 o
   0  10   3      181.20      186.00      5.91 o
   1  10   3       26.98       25.64      3.14 o
   2  10   3      137.98      135.30      5.41 o
   3  10   3       19.99       13.87      3.34 o
   4  10   3        6.85       -7.49      8.63 o
   5  10   3        4.11        9.90      3.04 o
   6  10   3        0.01        4.48     10.02 o
  -6  11   3        0.61       -6.10      8.63 o
  -5  11   3       21.79       24.71      4.57 o
  -4  11   3        5.78       10.39      3.32 o
  -3  11   3        7.53       -1.93      9.66 o
  -2  11   3       13.13       10.72      2.94 o
  -1  11   3       27.99       23.89      3.19 o
   0  11   3       81.81       76.52      4.40 o
   1  11   3       23.93       25.40      3.25 o
   2  11   3       36.78       34.47      3.63 o
   3  11   3        4.75        0.00      8.34 o
   4  11   3       10.17        7.57      3.33 o
   5  11   3        3.92       -6.64      8.71 o
  -5  12   3        7.75       -2.74      7.99 o
  -4  12   3        6.73        8.49      3.32 o
  -3  12   3       94.31       81.19      5.74 o
  -2  12   3        0.45       -3.06      3.06 o
  -1  12   3       59.53       59.50      4.37 o
   0  12   3       45.79       54.34      4.32 o
   1  12   3        0.01       -7.26      7.26 o
   2  12   3        6.25        3.78      7.55 o
   3  12   3        0.01        1.06      6.42 o
   4  12   3        0.89        0.00      6.61 o
   5  12   3        4.64        3.49      3.97 o
  -5  13   3        0.86        0.00      8.68 o
  -4  13   3        1.20       -9.19      9.19 o
  -3  13   3        9.34        4.47      8.94 o
  -2  13   3      216.59      203.38      8.09 o
  -1  13   3       65.88       62.70      4.98 o
   0  13   3      310.49      326.73      8.89 o
   1  13   3       11.23       10.99      3.06 o
   2  13   3       18.45       14.67      3.30 o
   3  13   3        9.26        6.80      8.33 o
   4  13   3        3.09        7.70      9.43 o
   5  13   3        1.36       -1.23      3.62 o
  -4  14   3        0.60        5.38      8.50 o
  -3  14   3        0.12       -4.80      8.49 o
  -2  14   3        0.00        1.10      8.14 o
  -1  14   3       51.84       63.37      5.13 o
   0  14   3        6.04        5.09      8.93 o
   1  14   3       16.24       16.49      3.58 o
   2  14   3        4.52        7.76      9.47 o
   3  14   3        0.73       -8.95      8.95 o
   4  14   3        0.12       -6.83      8.31 o
  -4  15   3        1.66       -8.60      9.28 o
  -3  15   3        0.04        6.02      3.01 o
  -2  15   3       11.02        9.90      3.77 o
  -1  15   3        5.53       -1.13      9.50 o
   0  15   3        0.20       -0.92      2.94 o
   1  15   3        7.19        0.57      3.35 o
   2  15   3       13.87       17.18      3.71 o
   3  15   3        0.00       -7.84      7.84 o
   4  15   3        0.03       -5.81      8.96 o
  -4  16   3        0.37        7.88      3.69 o
  -3  16   3        2.08        6.92     11.16 o
  -2  16   3        0.09      -10.35     10.35 o
  -1  16   3       37.43       45.67      5.10 o
   0  16   3       48.10       62.45      5.41 o
   1  16   3        3.20        7.58      3.33 o
   2  16   3        3.74       -9.06      9.42 o
   3  16   3        0.12        5.60      7.41 o
  -3  17   3        1.91       -1.48     10.17 o
  -2  17   3        0.54        2.08      3.46 o
  -1  17   3        1.19        2.21      3.41 o
   0  17   3       18.95       21.12      4.65 o
   1  17   3        5.44       -3.99     10.04 o
   2  17   3        0.00       -1.86      3.54 o
   3  17   3        2.14       -4.50      9.37 o
  -2  18   3        2.30        5.21      3.77 o
  -1  18   3        2.02        5.96      3.56 o
   0  18   3       24.57       33.90      4.89 o
   1  18   3        9.76       16.99      4.34 o
   2  18   3        0.01       -3.00     10.17 o
   0  19   3        0.99        6.09      9.64 o
  -7   0   4        6.51        4.37     11.00 o
  -6   0   4       18.61       -3.57     10.72 o
  -5   0   4      176.11      176.03      7.11 o
  -4   0   4      181.37      182.03      6.36 o
  -3   0   4      112.45      118.25      4.38 o
  -2   0   4       40.91       42.03      2.54 o
  -1   0   4      588.09      610.57     15.81 o
   0   0   4        5.87       13.56      1.43 o
   1   0   4     4196.13     4456.98     42.77 o
   2   0   4       44.87       42.73      2.41 o
   3   0   4       17.00       13.17      2.56 o
   4   0   4       47.78       39.97      3.71 o
   5   0   4        4.61       -2.99      6.68 o
   6   0   4        5.12       -1.23      8.99 o
   7   0   4        0.14       -4.52      9.41 o
  -7   1   4        7.41        0.00     10.73 o
  -6   1   4       68.40       80.58      5.57 o
  -5   1   4        8.72       -8.60      8.60 o
  -4   1   4       13.50       11.69      2.67 o
  -3   1   4      215.27      251.49      7.34 o
  -2   1   4      164.31      183.13      5.61 o
  -1   1   4      214.10      219.19      7.27 o
   0   1   4      808.43     1134.94     20.16 o
   1   1   4       55.42       41.05      2.04 o
   2   1   4       84.27       75.00      3.10 o
   3   1   4      665.27      695.52     16.86 o
   4   1   4        2.71       -4.77      5.15 o
   5   1   4       20.46       18.33      3.66 o
   6   1   4        9.33       12.38      3.91 o
   7   1   4        0.91       -9.43      9.43 o
  -7   2   4       11.15       14.94      4.29 o
  -6   2   4        0.21       -8.42      8.76 o
  -5   2   4       39.38       43.38      4.06 o
  -4   2   4       58.34       52.68      4.21 o
  -3   2   4       28.31       29.37      2.61 o
  -2   2   4      100.09      104.67      3.56 o
  -1   2   4      767.60      855.87     20.12 o
   0   2   4       85.68       76.53      2.38 o
   1   2   4      943.16      938.87     20.62 o
   2   2   4      135.31      146.68      4.21 o
   3   2   4      104.87      100.47      4.28 o
   4   2   4       22.90       22.14      3.04 o
   5   2   4        0.02       -3.03      7.21 o
   6   2   4       19.68       35.12      4.14 o
   7   2   4        1.62        5.06      3.58 o
  -6   3   4       20.21       20.72      3.89 o
  -5   3   4       57.91       57.26      4.60 o
  -4   3   4       58.68       45.55      4.10 o
  -3   3   4      105.23       94.63      4.13 o
  -2   3   4      958.41      978.23     25.48 o
  -1   3   4      159.40      186.76      5.73 o
   0   3   4      145.04      190.58      5.58 o
   1   3   4        3.79        1.25      1.34 o
   2   3   4      807.68      790.13     22.76 o
   3   3   4       12.18       19.86      2.64 o
   4   3   4       33.07       34.66      3.54 o
   5   3   4        0.72        3.08      6.88 o
   6   3   4        6.49       11.15      3.25 o
  -7   4   4        5.82        7.53     10.32 o
  -6   4   4       15.61        6.20     10.00 o
  -5   4   4       23.61       26.25      3.78 o
  -4   4   4       75.13       83.12      4.72 o
  -3   4   4        0.62       -1.95      4.65 o
  -2   4   4      301.39      293.12      8.67 o
  -1   4   4       65.93       74.19      2.92 o
   0   4   4      968.55      972.67     21.84 o
   1   4   4      231.75      265.19      8.77 o
   2   4   4       57.82       89.65      3.60 o
   3   4   4        0.44        0.00      4.69 o
   4   4   4       16.90       17.61      3.06 o
   5   4   4        1.22       -0.70      2.78 o
   6   4   4        0.88        8.99      3.36 o
  -6   5   4        6.71        5.07      8.02 o
  -5   5   4       87.73       89.62      5.50 o
  -4   5   4       10.72       11.39      2.93 o
  -3   5   4        2.07        0.00      5.29 o
  -2   5   4       13.77        9.42      2.01 o
  -1   5   4       48.76       46.48      3.06 o
   0   5   4       71.15       66.13      2.96 o
   1   5   4      200.88      213.50      6.10 o
   2   5   4      443.56      437.57     12.93 o
   3   5   4       24.00       24.33      2.75 o
   4   5   4        0.64        0.00      5.25 o
   5   5   4        0.20       -3.23      8.12 o
   6   5   4        0.92       -1.75      3.54 o
  -6   6   4        0.52       -2.60      6.89 o
  -5   6   4        5.94       -7.51      8.65 o
  -4   6   4       79.62       76.99      4.55 o
  -3   6   4      207.42      202.75      6.36 o
  -2   6   4        0.93       -0.60      5.49 o
  -1   6   4     1730.66     1586.42     33.78 o
   0   6   4       19.25       22.43      2.39 o
   1   6   4      108.98       96.49      3.72 o
   2   6   4      522.49      519.38     14.93 o
   3   6   4       23.89       25.65      2.88 o
   4   6   4        7.35        7.59      2.84 o
   5   6   4        0.65        4.44      7.53 o
   6   6   4        3.42        5.38      7.12 o
  -6   7   4        3.81        4.02     10.13 o
  -5   7   4       36.36       44.17      4.45 o
  -4   7   4       47.06       46.27      4.41 o
  -3   7   4       87.05       82.63      4.43 o
  -2   7   4        0.57        1.95      4.65 o
  -1   7   4       85.66       90.83      3.90 o
   0   7   4      120.29      100.58      4.00 o
   1   7   4      353.05      323.50      9.65 o
   2   7   4       15.98       12.47      2.55 o
   3   7   4       23.79       28.90      3.02 o
   4   7   4        7.04        0.95      5.31 o
   5   7   4        0.01       -3.45      7.18 o
   6   7   4        0.98        4.15      8.64 o
  -6   8   4        4.62        4.16      9.30 o
  -5   8   4       13.82        3.48      7.78 o
  -3   8   4       32.95       29.05      3.62 o
  -2   8   4       92.84      102.46      4.70 o
  -1   8   4      401.78      394.39     12.95 o
   0   8   4       22.11       19.85      2.51 o
   1   8   4       85.21       66.21      3.85 o
   2   8   4       29.95       30.31      3.27 o
   3   8   4        2.49       -1.68      7.34 o
   4   8   4       25.22       17.52      3.28 o
   5   8   4        0.79        0.00      6.56 o
   6   8   4        0.34       -9.59      9.59 o
  -6   9   4        0.04       -0.96      3.54 o
  -5   9   4        0.28        0.00      6.64 o
  -4   9   4      127.20      141.08      6.49 o
  -3   9   4       36.11       40.97      3.81 o
  -2   9   4      254.84      257.26      7.96 o
  -1   9   4        1.33       -6.19      6.19 o
   0   9   4       65.25       55.26      3.35 o
   1   9   4        1.21        4.23      5.46 o
   2   9   4      182.56      160.26      5.96 o
   3   9   4       71.11       68.55      4.74 o
   4   9   4        0.40       -5.27      8.24 o
   5   9   4        8.14        7.70      3.35 o
   6   9   4        0.93       -5.36      5.36 o
  -6  10   4        1.30       -2.99     10.78 o
  -5  10   4        2.88        8.48      3.62 o
  -4  10   4       10.87       10.67      3.67 o
  -3  10   4       19.19       14.21      3.36 o
  -2  10   4       20.41       19.61      3.02 o
  -1  10   4       45.84       43.25      3.44 o
   0  10   4       44.95       45.50      3.82 o
   1  10   4      105.43      110.05      5.13 o
   2  10   4      248.71      234.05      7.73 o
   3  10   4       21.10       20.63      3.81 o
   4  10   4        0.28        1.11      7.31 o
   5  10   4        3.70        2.61      8.67 o
  -5  11   4       13.64        6.68     10.26 o
  -4  11   4       23.52       37.38      4.42 o
  -3  11   4        9.41        6.36      2.94 o
  -2  11   4       67.10       57.47      4.55 o
  -1  11   4        6.65        5.28      3.01 o
   0  11   4        0.00        3.26      6.21 o
   1  11   4       48.82       48.71      3.87 o
   2  11   4        0.05        3.65      5.78 o
   3  11   4       87.64       79.37      5.02 o
   4  11   4        3.72       -4.72      9.29 o
   5  11   4        0.05       -1.37      7.39 o
  -5  12   4       19.41       15.93      4.46 o
  -4  12   4        0.22        3.66      8.72 o
  -3  12   4       67.77       72.14      5.45 o
  -2  12   4        3.20        6.16      3.03 o
  -1  12   4       19.99       20.93      3.32 o
   0  12   4        3.34       -0.89      6.49 o
   1  12   4        3.78        6.12      2.84 o
   2  12   4        3.14        4.94      7.19 o
   3  12   4        0.78       -8.58      8.58 o
   4  12   4       13.84        9.38      3.70 o
   5  12   4        3.29        1.44      8.76 o
  -5  13   4        0.15        4.44      9.25 o
  -4  13   4        7.87        7.57      3.55 o
  -3  13   4        0.20        4.62      7.83 o
  -2  13   4       85.77       83.08      5.50 o
  -1  13   4       17.06       20.64      3.59 o
   0  13   4        8.70       11.83      3.20 o
   1  13   4       15.16       15.64      3.20 o
   2  13   4        3.02       -3.20      8.05 o
   3  13   4       12.60       11.57      3.36 o
   4  13   4        0.14       -2.65      7.74 o
   5  13   4        0.08        4.55      7.88 o
  -4  14   4        0.78       -2.76      9.36 o
  -3  14   4        1.93      -10.06     10.06 o
  -2  14   4        8.46        8.14      3.38 o
  -1  14   4        5.30       -0.72      3.63 o
   0  14   4       35.32       43.74      4.39 o
   1  14   4       29.68       28.35      3.91 o
   2  14   4       18.76       21.87      3.52 o
   3  14   4       27.82       26.67      4.31 o
   4  14   4        0.50       -2.35      3.65 o
  -4  15   4        2.17       11.01      3.09 o
  -3  15   4        1.74        0.44      3.40 o
  -2  15   4        0.35       -7.36      9.50 o
  -1  15   4       38.58       39.07      4.70 o
   0  15   4        6.77       10.15      3.21 o
   1  15   4       24.53       25.82      3.86 o
   2  15   4        0.00        2.48      3.00 o
   3  15   4        1.91        4.05      8.42 o
   4  15   4        1.02        1.99      3.73 o
  -3  16   4        0.16        5.92      3.29 o
  -2  16   4       19.21        5.28     12.81 o
  -1  16   4        8.42        2.52      9.94 o
   0  16   4        0.46       -1.24      3.45 o
   1  16   4        5.09       -8.97      8.97 o
   2  16   4        1.53        0.00      8.01 o
   3  16   4        8.36       10.34      3.73 o
  -3  17   4        0.02        0.00      3.83 o
  -2  17   4        1.93        3.55      3.83 o
  -1  17   4        7.89        8.63      3.70 o
   0  17   4        0.58       -1.35      9.22 o
   1  17   4        4.91        0.00      8.88 o
   2  17   4        1.19        0.00      9.30 o
  -1  18   4        0.01        2.94      3.79 o
   0  18   4        1.25      -10.37     10.37 o
   1  18   4        0.45        0.74      3.83 o
  -7   1   5        0.00       -1.50      8.10 o
  -6   1   5        1.11       -6.20      8.13 o
  -5   1   5        3.85        8.42      2.62 o
  -4   1   5       12.98       11.27      3.15 o
  -3   1   5       78.05       69.45      3.91 o
  -2   1   5       21.78       21.34      2.37 o
  -1   1   5      135.32      169.39      5.05 o
   0   1   5      616.63      789.53     19.62 o
   1   1   5       90.50       81.17      3.11 o
   2   1   5       23.08       26.27      2.47 o
   3   1   5       39.76       46.39      3.47 o
   4   1   5       20.76       19.80      3.39 o
   5   1   5        0.03       -3.17      6.60 o
   6   1   5        0.81       -6.47      8.49 o
  -7   2   5        0.69        0.00      7.41 o
  -6   2   5       10.04        3.33      3.59 o
  -5   2   5        2.03        6.29      3.23 o
  -4   2   5        6.61        6.46      2.61 o
  -3   2   5      128.14      135.71      4.92 o
  -2   2   5       36.16       46.20      3.09 o
  -1   2   5      544.04      696.16     20.12 o
   0   2   5       35.35       45.26      2.49 o
   1   2   5      270.58      269.96      9.11 o
   2   2   5       79.60       64.29      3.51 o
   3   2   5      167.24      157.36      5.47 o
   4   2   5       99.89      118.86      5.57 o
   5   2   5        0.14       -1.07      6.31 o
   6   2   5        0.61       -8.14      8.14 o
  -6   3   5        5.46        5.06      3.18 o
  -5   3   5       84.10       88.01      5.12 o
  -4   3   5        0.64       -1.68      6.07 o
  -3   3   5       11.54       -3.58      3.58 o
  -2   3   5       37.26       49.32      3.04 o
  -1   3   5      132.04      131.89      4.84 o
   0   3   5      152.31      161.01      5.02 o
   1   3   5       48.99       52.13      2.78 o
   2   3   5      109.53      122.57      4.36 o
   3   3   5       52.06       67.12      3.90 o
   4   3   5      104.33       91.91      5.12 o
   5   3   5        0.84       -6.49      7.01 o
   6   3   5       19.40       27.69      4.24 o
  -6   4   5        0.32       -2.57      8.13 o
  -5   4   5        5.13        8.99      3.16 o
  -4   4   5        6.41        8.50      2.71 o
  -3   4   5      145.17      136.27      5.23 o
  -2   4   5     1090.44     1043.52     28.98 o
  -1   4   5     1171.29     1201.63     28.36 o
   0   4   5      132.09      129.90      3.90 o
   1   4   5      114.03       99.34      3.73 o
   2   4   5       38.31       35.16      2.79 o
   3   4   5        9.72        9.35      2.44 o
   4   4   5        2.96       -5.42      8.28 o
   5   4   5       62.54       66.98      5.03 o
   6   4   5        0.27       -2.68     10.20 o
  -6   5   5        0.07        0.00      8.51 o
  -5   5   5       20.18      -14.89     14.89 o
  -4   5   5       51.75       75.58      4.55 o
  -3   5   5       15.94        5.17      6.31 o
  -2   5   5       24.18       29.72      2.94 o
  -1   5   5      938.74      876.24     18.42 o
   0   5   5      258.37      239.03      7.69 o
   1   5   5       91.80       84.19      3.74 o
   2   5   5       43.33       44.93      3.00 o
   3   5   5       40.28       45.41      3.43 o
   4   5   5        5.23        0.93      6.53 o
   5   5   5        5.05       -1.13      7.76 o
   6   5   5        5.56        0.00      9.47 o
  -6   6   5        2.24       -4.04      9.62 o
  -5   6   5        1.59        4.48      7.60 o
  -4   6   5       19.08       14.88      3.13 o
  -3   6   5       37.44       43.89      3.50 o
  -2   6   5       20.51       13.46      2.69 o
  -1   6   5      206.77      207.09      6.79 o
   0   6   5      121.02      101.37      4.04 o
   1   6   5       11.90       -2.41      6.32 o
   2   6   5        2.02       -5.47      6.19 o
   3   6   5      125.38      121.98      5.18 o
   4   6   5        7.81       -3.87      7.99 o
   5   6   5       45.36       42.77      4.58 o
   6   6   5        2.73        1.40     10.39 o
  -6   7   5        1.45        1.62      3.67 o
  -5   7   5        2.82        3.48      8.29 o
  -4   7   5       97.42       98.02      5.58 o
  -3   7   5       50.02       56.09      4.18 o
  -2   7   5        1.67       -6.53      6.53 o
  -1   7   5       37.98       29.33      2.85 o
   0   7   5      336.64      321.99      9.84 o
   1   7   5       66.31       68.34      3.77 o
   2   7   5        4.59        4.62      2.22 o
   3   7   5       45.77       49.04      3.73 o
   4   7   5       19.08       13.80      3.51 o
   5   7   5        0.09       -1.21      5.79 o
   6   7   5        1.68        4.32      9.66 o
  -6   8   5        2.67       -4.29     10.22 o
  -5   8   5        3.92        3.62      6.93 o
  -4   8   5       85.85       83.29      5.53 o
  -3   8   5      124.54      128.71      5.55 o
  -2   8   5       10.59       14.46      2.58 o
  -1   8   5        5.98        7.41      2.42 o
   0   8   5       15.84        2.70      6.75 o
   1   8   5      224.06      207.27      6.81 o
   2   8   5      150.14      139.45      5.74 o
   3   8   5        8.46        6.90      2.81 o
   4   8   5       43.92       33.13      4.21 o
   5   8   5        3.66        1.25      8.77 o
   6   8   5        0.05        3.46      3.65 o
  -6   9   5        3.62        5.93      3.68 o
  -5   9   5        6.18        2.52      9.43 o
  -4   9   5        0.95        4.29      2.94 o
  -3   9   5        6.89        8.80      3.11 o
  -2   9   5        1.29       -7.37      8.15 o
  -1   9   5        8.85        6.91      2.47 o
   0   9   5       61.37       58.35      4.07 o
   1   9   5       58.11       53.37      4.18 o
   2   9   5       91.37       84.68      4.83 o
   3   9   5       86.65       81.95      5.03 o
   4   9   5       15.31        5.55      8.53 o
  -5  10   5        0.01       -9.50      9.50 o
  -4  10   5        0.79        3.78      3.22 o
  -3  10   5        0.01        4.94      6.77 o
  -2  10   5       51.98       44.67      4.24 o
  -1  10   5       42.94       42.30      3.52 o
   0  10   5      164.06      179.22      6.42 o
   1  10   5       20.49       20.16      2.97 o
   2  10   5        3.33        8.71      2.72 o
   3  10   5        0.22       -1.02      6.96 o
   4  10   5        4.85        2.34      6.62 o
   5  10   5        0.13        5.90      3.06 o
  -5  11   5        0.00        0.00      8.29 o
  -4  11   5       15.67       18.57      3.71 o
  -3  11   5        7.64       -4.22      7.89 o
  -2  11   5       15.37       13.77      3.21 o
  -1  11   5       26.17       25.17      3.58 o
   0  11   5      110.85      109.57      5.52 o
   1  11   5       16.45       15.71      3.23 o
   2  11   5       72.95       71.21      4.67 o
   3  11   5       26.20       27.40      3.91 o
   4  11   5        0.02        3.70      7.09 o
  -5  12   5        0.47        2.90     10.86 o
  -4  12   5       11.18       11.84      3.92 o
  -3  12   5       36.93       35.65      4.02 o
  -2  12   5        0.80       -5.12      7.16 o
  -1  12   5       12.53        8.66      3.07 o
   0  12   5       60.28       60.36      4.65 o
   1  12   5       35.62       35.65      4.04 o
   2  12   5       30.93       27.79      4.16 o
   3  12   5        4.55        5.77      7.39 o
   4  12   5        1.47       -5.22      8.66 o
   5  12   5        1.06        2.24      3.53 o
  -4  13   5        1.17       30.05      4.19 o
  -3  13   5       11.56       -7.22     10.63 o
  -2  13   5        0.76        0.00      7.63 o
  -1  13   5       13.51        2.08      8.21 o
   0  13   5       23.40       24.10      3.73 o
   1  13   5       17.86       23.31      3.67 o
   2  13   5       57.22       56.40      4.78 o
   3  13   5       16.43       19.49      4.05 o
   4  13   5        4.62        2.07      3.54 o
  -4  14   5        1.07        1.19      3.54 o
  -3  14   5        0.04       -6.43      8.44 o
  -2  14   5       15.55       21.15      3.68 o
  -1  14   5        2.59        2.25      7.97 o
   0  14   5       22.62       24.06      3.86 o
   1  14   5        7.02        5.87      3.32 o
   2  14   5        0.01        1.20      7.90 o
   3  14   5       10.86        3.94      7.55 o
   4  14   5        0.55      -10.34     10.34 o
  -4  15   5        0.21        1.51      9.93 o
  -3  15   5        0.31        4.12      8.59 o
  -2  15   5        0.55        3.83      7.96 o
  -1  15   5        7.70       11.76      3.84 o
   0  15   5       24.12       26.41      4.13 o
   1  15   5        0.06       -4.90      7.56 o
   2  15   5        0.81        0.00      7.76 o
   3  15   5        0.02        0.23      3.39 o
  -3  16   5        5.23        7.59      3.85 o
  -2  16   5       10.43       11.42      4.23 o
  -1  16   5        0.02      -10.08     10.08 o
   0  16   5       15.33        2.59     12.02 o
   1  16   5        0.01       -9.25     10.15 o
   2  16   5        0.00        1.85      3.22 o
   3  16   5        0.92       -4.48     10.68 o
  -2  17   5        1.09        1.47      9.64 o
  -1  17   5        5.53        8.24      3.99 o
   0  17   5        0.00        1.40      7.77 o
   2  17   5        2.82        4.46      9.29 o
  -1  18   5        0.17        1.52      9.23 o
   0  18   5        1.64      -10.51     10.93 o
   1  18   5        0.00        4.58      9.53 o
  -6   0   6        4.67      -15.63     15.63 o
  -5   0   6       35.97       37.14      4.39 o
  -4   0   6       19.53       21.29      3.51 o
  -3   0   6      268.45      242.81      7.44 o
  -2   0   6      836.55      799.70     18.40 o
  -1   0   6     1739.40     1719.77     33.26 o
   0   0   6      506.07      574.88     13.42 o
   1   0   6      260.20      295.93      8.55 o
   2   0   6      372.80      377.90     10.69 o
   3   0   6      111.55      132.65      5.32 o
   4   0   6       77.07       79.26      4.99 o
   5   0   6       51.86       46.94      4.55 o
   6   0   6       14.08       16.98      3.98 o
  -6   1   6       20.08       16.64      4.06 o
  -5   1   6        2.51        4.28      7.25 o
  -4   1   6       70.74       71.58      4.76 o
  -3   1   6      556.74      531.61     17.10 o
  -2   1   6        2.96       -3.02      4.95 o
  -1   1   6        0.15        5.13      1.84 o
   0   1   6      946.14     1158.30     27.02 o
   1   1   6        5.03       11.73      2.06 o
   2   1   6        0.68       -2.53      4.97 o
   3   1   6      319.72      289.36      9.34 o
   4   1   6        0.28        1.08      2.70 o
   5   1   6       51.33       53.45      5.21 o
   6   1   6       10.69       16.11      4.15 o
  -6   2   6        1.18        1.52      2.98 o
  -5   2   6        0.05       -5.39      7.55 o
  -4   2   6        0.01       -0.89      5.69 o
  -3   2   6       54.83       57.69      3.71 o
  -2   2   6      359.14      347.81     10.61 o
  -1   2   6      111.81      146.73      4.49 o
   0   2   6       86.15      129.92      4.21 o
   1   2   6      150.34      157.01      4.66 o
   2   2   6       14.37       10.82      2.47 o
   3   2   6        0.21        1.54      5.76 o
   4   2   6      234.35      249.07      7.88 o
   5   2   6       19.84       22.31      4.21 o
   6   2   6        1.42       -1.14      3.80 o
  -6   3   6        0.18        3.08      3.71 o
  -5   3   6       21.68       15.32      3.79 o
  -4   3   6        0.05       -7.12      7.12 o
  -3   3   6      131.74      124.87      5.34 o
  -2   3   6      353.55      352.05     10.88 o
  -1   3   6      125.17      168.14      5.32 o
   0   3   6      136.46      159.73      5.09 o
   1   3   6      328.32      303.39      9.21 o
   2   3   6      155.60      157.95      5.41 o
   3   3   6       55.73       53.54      3.72 o
   4   3   6        0.41       -7.24      7.24 o
   5   3   6       50.47       64.79      4.98 o
   6   3   6        6.05        2.54      3.75 o
  -6   4   6        0.02       -4.03      9.00 o
  -5   4   6       28.63       29.03      4.13 o
  -4   4   6       52.23       59.96      4.23 o
  -3   4   6      175.30      145.02      5.47 o
  -2   4   6       63.33       68.07      3.92 o
  -1   4   6       82.42       65.19      3.62 o
   0   4   6      521.40      576.67     15.16 o
   1   4   6      157.06      152.53      5.02 o
   2   4   6      194.68      194.19      6.32 o
   3   4   6       22.22       19.46      3.00 o
   4   4   6      129.79      124.08      6.12 o
   5   4   6        0.00        4.69      6.83 o
   6   4   6        0.22       -5.63      8.67 o
  -5   5   6        8.05        2.29      8.09 o
  -4   5   6       37.03       35.39      3.88 o
  -3   5   6      111.78      104.43      4.82 o
  -2   5   6      142.75      146.07      5.36 o
  -1   5   6        0.86        0.42      2.02 o
   0   5   6       61.07       66.06      3.70 o
   1   5   6      107.51      130.12      4.75 o
   2   5   6      247.57      270.02      8.30 o
   3   5   6        5.44        9.11      2.87 o
   4   5   6        0.41       -0.33      2.85 o
   5   5   6        7.63        3.60      8.57 o
   6   5   6       13.52       16.97      4.26 o
  -6   6   6        0.86        2.81      3.48 o
  -5   6   6       18.14        8.25     10.48 o
  -4   6   6        1.13       -1.98      6.27 o
  -3   6   6       10.91        4.21      7.94 o
  -2   6   6      105.48      100.31      4.76 o
  -1   6   6       68.27       80.77      4.01 o
   0   6   6      135.60      134.63      5.01 o
   1   6   6       73.97       92.63      4.22 o
   2   6   6       52.06       47.18      3.74 o
   3   6   6       94.87       93.01      5.08 o
   4   6   6        2.76        4.15      7.03 o
   5   6   6        5.26       10.49      3.21 o
   6   6   6        0.06        4.40      8.43 o
  -6   7   6        6.28        9.62      3.89 o
  -4   7   6        2.78        4.13      7.45 o
  -3   7   6        0.33       -4.43      6.91 o
  -2   7   6        0.09       -4.66      6.02 o
  -1   7   6        0.00       -7.12      7.12 o
   0   7   6       13.89       15.97      2.49 o
   1   7   6        5.33        8.94      2.45 o
   2   7   6      483.30      408.90     13.36 o
   3   7   6       20.05       16.86      3.15 o
   4   7   6        7.67       15.99      3.35 o
   5   7   6        0.00       -2.55      7.43 o
   6   7   6        0.78        8.54      3.72 o
  -6   8   6        1.16        4.46      8.54 o
  -5   8   6       20.07       26.99      4.14 o
  -4   8   6        2.35        9.00      2.94 o
  -3   8   6       13.66       13.39      3.11 o
  -2   8   6       90.09       70.78      4.91 o
  -1   8   6       62.29       71.35      4.13 o
   0   8   6       68.88       71.97      4.31 o
   1   8   6      258.31      247.90      7.60 o
   2   8   6      111.31      113.24      5.34 o
   3   8   6       54.29       48.73      4.41 o
   4   8   6        4.72        3.37      8.03 o
   5   8   6        0.00        0.00      7.23 o
  -5   9   6       13.23        3.95     10.94 o
  -4   9   6       21.65       22.29      4.00 o
  -3   9   6        7.79       11.04      3.10 o
  -2   9   6       38.70       29.17      3.50 o
  -1   9   6       12.53        1.64      8.38 o
   0   9   6       10.79       12.08      2.99 o
   1   9   6      212.37      207.24      6.85 o
   2   9   6        0.02       -2.72      7.20 o
   3   9   6       11.65       11.59      3.40 o
   4   9   6        0.66       -7.81      7.81 o
   5   9   6        0.32       -5.48      8.45 o
  -5  10   6        0.00       -9.91      9.91 o
  -4  10   6       44.23       43.12      4.60 o
  -3  10   6       22.47       23.42      3.54 o
  -2  10   6       11.69        9.93      2.95 o
  -1  10   6       20.08       17.85      3.17 o
   0  10   6       57.31       58.18      4.46 o
   1  10   6       21.08       14.50      3.48 o
   2  10   6       11.30       13.40      3.37 o
   3  10   6        0.90       -9.68      9.68 o
   4  10   6        4.44        6.18      7.91 o
   5  10   6        0.26       -1.43     10.40 o
  -5  11   6        1.19        8.39      2.98 o
  -4  11   6        1.78        7.54      3.08 o
  -3  11   6        1.09        5.57      2.91 o
  -2  11   6        4.11       -8.04      8.04 o
  -1  11   6       24.21       26.37      3.41 o
   0  11   6        3.63        3.75      5.93 o
   1  11   6      283.98      269.45      8.87 o
   2  11   6        1.50        1.04      6.79 o
   3  11   6        3.46        1.15      7.53 o
   4  11   6        1.29        3.25      3.25 o
   5  11   6        0.13       -8.83      8.83 o
  -5  12   6        1.32        0.00      9.77 o
  -4  12   6        0.34        0.88      3.19 o
  -3  12   6        6.29       11.47      3.27 o
  -2  12   6        0.00       -6.51      7.52 o
  -1  12   6       12.53       14.54      3.14 o
   0  12   6       14.52       13.14      3.30 o
   1  12   6       98.18       98.76      5.81 o
   2  12   6       27.87        2.22      9.53 o
   3  12   6       23.29       21.74      3.91 o
   4  12   6        7.03        7.08      3.63 o
  -4  13   6        0.35       -9.31      9.31 o
  -3  13   6        1.91        4.84      3.30 o
  -2  13   6        9.22        9.50      3.43 o
  -1  13   6       22.58       23.39      3.81 o
   0  13   6        4.32       -2.18      7.86 o
   1  13   6        0.03        2.05      3.02 o
   2  13   6        8.53        4.35      3.48 o
   3  13   6        7.19       14.47      3.48 o
   4  13   6        6.46        5.78      9.15 o
  -4  14   6        1.61        5.94     10.07 o
  -3  14   6        3.24        4.04      7.73 o
  -2  14   6        0.13       -2.49      6.60 o
  -1  14   6        2.03        6.34      3.08 o
   1  14   6        0.36       -8.14      8.14 o
   2  14   6        5.09       -9.15      9.15 o
   3  14   6       13.98       11.94      4.16 o
  -3  15   6        0.69        5.73      9.07 o
  -2  15   6       34.15       36.51      4.92 o
  -1  15   6        6.45      -10.39     10.39 o
   0  15   6        7.54        4.63      3.60 o
   1  15   6        2.32        0.00      8.93 o
   2  15   6        2.16       -6.79      7.56 o
  -2  16   6        4.61        7.62      4.14 o
  -1  16   6        6.60        1.37     10.72 o
   0  16   6        2.43       22.40      3.86 o
   1  16   6        5.21       14.07      3.71 o
   2  16   6        0.52       -5.80      9.62 o
  -1  17   6        0.25       -4.42      9.88 o
   0  17   6        0.38        2.91      8.98 o
   1  17   6        3.87       13.10      3.47 o
  -6   1   7        1.88        1.36      8.30 o
  -5   1   7        0.01       -1.14      7.30 o
  -4   1   7       11.13       12.54      2.91 o
  -3   1   7       15.50        0.00      8.57 o
  -2   1   7      256.12      233.96      6.64 o
  -1   1   7       85.75       77.88      3.88 o
   0   1   7        3.20       16.77      2.18 o
   1   1   7       31.97       26.53      2.82 o
   2   1   7        4.14       -4.32      6.11 o
   3   1   7       74.34       80.04      4.54 o
   4   1   7        0.22        2.01      2.53 o
   5   1   7        5.72       16.66      3.51 o
   6   1   7        4.20       -2.88      9.76 o
  -6   2   7        1.13        2.52      3.36 o
  -5   2   7        1.70       -3.45      7.71 o
  -4   2   7      194.64      183.92      6.78 o
  -3   2   7       21.06       28.03      3.34 o
  -2   2   7        6.57        0.70      6.47 o
  -1   2   7       16.59       24.45      2.70 o
   0   2   7       23.36       19.65      2.80 o
   1   2   7      185.02      171.73      5.38 o
   2   2   7       11.90       11.58      2.56 o
   3   2   7        4.18        5.12      7.83 o
   4   2   7        0.72       -0.34      2.77 o
   5   2   7        0.06        3.03      2.87 o
   6   2   7        0.96       -4.35     10.35 o
  -6   3   7        0.80       -2.78     10.01 o
  -5   3   7        6.69        0.00      9.46 o
  -4   3   7      117.55      106.29      5.67 o
  -3   3   7       22.90       17.69      3.15 o
  -2   3   7        3.36        2.64      2.21 o
  -1   3   7      205.12      250.20      7.07 o
   0   3   7       33.69       42.51      3.03 o
   1   3   7       48.99       48.15      3.31 o
   2   3   7        9.90        2.99      7.02 o
   3   3   7      218.22      209.51      6.91 o
   4   3   7        0.16        0.00      2.98 o
   5   3   7        0.04        2.05      3.00 o
   6   3   7        1.72        5.37      3.25 o
  -6   4   7        0.34       -3.52      3.62 o
  -5   4   7        0.63        0.00      7.12 o
  -4   4   7      117.14      111.89      5.77 o
  -3   4   7       25.66       24.44      3.56 o
  -2   4   7       37.89       41.29      3.57 o
  -1   4   7       11.20       15.96      2.64 o
   0   4   7      338.15      358.96     10.72 o
   1   4   7       72.21       72.64      3.87 o
   2   4   7       94.14       81.65      4.39 o
   3   4   7      197.23      226.50      7.27 o
   4   4   7       31.02       34.05      4.06 o
   5   4   7        0.10       -3.75      9.44 o
   6   4   7        0.10        1.48      8.27 o
  -6   5   7        0.26        4.31      8.25 o
  -5   5   7        2.15        6.48      3.15 o
  -4   5   7       25.29       29.67      3.94 o
  -3   5   7       19.15        1.76      9.00 o
  -2   5   7      194.56      160.95      6.17 o
  -1   5   7        8.03       14.70      2.49 o
   0   5   7       15.84       19.79      2.80 o
   1   5   7        1.04       -1.45      2.51 o
   2   5   7      126.09      118.22      5.58 o
   3   5   7        0.18        2.77      5.76 o
   4   5   7        5.19        5.41      6.92 o
   5   5   7       17.51       22.79      3.72 o
   6   5   7        1.39       -7.41      7.41 o
  -6   6   7        9.69       12.98      4.24 o
  -5   6   7       30.56       25.38      4.54 o
  -4   6   7        6.87        1.06      8.31 o
  -3   6   7      107.61       98.85      5.36 o
  -2   6   7       29.66       29.52      3.50 o
  -1   6   7       52.24       67.10      3.96 o
   0   6   7        0.43        0.73      4.81 o
   1   6   7       47.80       55.77      4.05 o
   2   6   7        4.21        6.58      2.87 o
   3   6   7       31.63       26.35      3.74 o
   4   6   7       67.74       82.21      5.35 o
   5   6   7        0.02        6.56      3.30 o
  -6   7   7        2.04       -7.54      9.89 o
  -5   7   7        0.04        0.00      8.35 o
  -3   7   7       78.66       80.00      4.79 o
  -2   7   7      163.09      145.05      5.91 o
  -1   7   7       22.11       27.00      3.23 o
   0   7   7       14.78       15.82      2.95 o
   1   7   7       30.37       22.09      3.40 o
   2   7   7      157.46      149.08      6.40 o
   3   7   7        0.00        2.00      7.48 o
   4   7   7        0.78       -5.78      7.03 o
   5   7   7        4.27        8.78      3.24 o
  -5   8   7        2.72        0.89      3.68 o
  -4   8   7        5.32        5.18      3.24 o
  -3   8   7       33.68       25.20      3.77 o
  -2   8   7       15.74       16.14      3.09 o
  -1   8   7       79.55       80.23      4.70 o
   0   8   7       71.06       73.61      4.69 o
   1   8   7      188.61      189.81      6.60 o
   2   8   7      189.88      194.92      7.02 o
   3   8   7       19.52       25.31      3.85 o
   4   8   7        0.54        2.41      7.41 o
   5   8   7        0.39        1.40      8.50 o
  -5   9   7        1.04       -8.20      8.20 o
  -4   9   7        1.41        1.20      8.93 o
  -3   9   7        2.66        5.31      9.32 o
  -2   9   7       48.37       46.88      4.18 o
  -1   9   7       91.93       82.69      5.16 o
   0   9   7      168.88      171.38      6.47 o
   1   9   7      126.65      130.23      5.83 o
   2   9   7        3.14       -5.92      7.64 o
   3   9   7        7.84        3.30      8.31 o
   4   9   7        0.22       -8.42      8.42 o
   5   9   7        5.87       12.07      3.61 o
  -4  10   7        4.09        1.26      8.84 o
  -3  10   7        5.74        3.74      3.15 o
  -2  10   7        2.05        5.10      7.00 o
  -1  10   7       75.18       82.40      5.22 o
   0  10   7      201.28      210.79      7.31 o
   1  10   7        6.78        5.69      3.11 o
   2  10   7        8.50        5.23      8.44 o
   3  10   7        5.57        9.09      3.31 o
   4  10   7        1.37        9.85      3.28 o
   5  10   7        0.99       -6.02     10.64 o
  -5  11   7        1.80        4.52      9.41 o
  -4  11   7        3.40        5.53      3.21 o
  -3  11   7       12.44       -1.19      8.13 o
  -2  11   7        0.68        0.72      2.76 o
  -1  11   7       80.46       79.05      5.26 o
   0  11   7       53.30       47.31      4.53 o
   1  11   7       41.04       41.16      4.43 o
   2  11   7       42.53       57.86      4.65 o
   3  11   7       12.43        9.39      3.66 o
   4  11   7        9.56        8.95      4.11 o
  -4  12   7        0.78       -4.19      9.37 o
  -3  12   7        1.11        5.03      9.58 o
  -2  12   7       25.67       24.14      3.95 o
  -1  12   7       48.57       62.95      4.63 o
   0  12   7      110.26      119.68      6.20 o
   1  12   7       38.93       48.47      4.30 o
   2  12   7        7.87       -9.40      9.40 o
   3  12   7       19.48       28.93      4.14 o
   4  12   7        1.74        1.45      8.80 o
  -4  13   7        0.04        5.15      3.21 o
  -3  13   7        2.40        3.11      3.24 o
  -2  13   7       29.96       35.63      4.56 o
  -1  13   7       31.96       27.12      4.41 o
   0  13   7       17.20       13.78      4.03 o
   1  13   7        9.17       13.71      3.46 o
   2  13   7        5.90       -6.31      8.83 o
   3  13   7        0.67        4.12      7.88 o
   4  13   7        4.81        7.10      3.96 o
  -3  14   7        3.98        4.25      7.36 o
  -2  14   7        3.15        5.27      7.69 o
  -1  14   7        6.68        9.89      3.78 o
   0  14   7       31.58       38.89      4.81 o
   1  14   7       14.17       21.46      3.99 o
   2  14   7        4.44        5.38      9.69 o
   3  14   7        6.40       10.90      4.09 o
  -3  15   7        0.27        6.01      8.76 o
  -2  15   7        0.63       -7.03      9.85 o
  -1  15   7       11.68       19.14      4.06 o
   0  15   7        0.09       -1.34      8.56 o
   1  15   7        6.46       11.13      3.66 o
   2  15   7        4.49        4.29      8.22 o
  -2  16   7        6.81       -4.50     10.71 o
  -1  16   7        2.43        1.93      4.23 o
   0  16   7       19.20        2.86     10.70 o
   1  16   7        1.39       -4.37      8.37 o
  -6   0   8        0.27        8.16      3.36 o
  -5   0   8       43.29       51.76      4.70 o
  -4   0   8      279.35      283.22      8.58 o
  -3   0   8       79.01       73.40      5.21 o
  -2   0   8      263.39      294.24      9.10 o
  -1   0   8       28.23       29.02      3.28 o
   0   0   8      268.58      260.59      8.13 o
   1   0   8        4.54       17.18      2.87 o
   2   0   8       97.33       95.41      4.82 o
   3   0   8        6.71        0.00      7.93 o
   4   0   8      136.16      124.13      6.37 o
   5   0   8       21.02       25.60      4.21 o
   6   0   8        0.59      -11.81     11.81 o
  -6   1   8       10.20        8.65     11.17 o
  -5   1   8       13.73       19.33      4.01 o
  -4   1   8        7.60        5.18      3.44 o
  -3   1   8      259.13      245.07      7.86 o
  -2   1   8      104.29      104.34      5.10 o
  -1   1   8       81.71       68.93      4.06 o
   0   1   8      270.75      294.81      8.61 o
   1   1   8        0.42        0.62      2.15 o
   2   1   8      123.24      135.46      5.57 o
   3   1   8        0.57        1.56      2.59 o
   4   1   8       18.73       14.44      3.56 o
   5   1   8       23.53       28.47      4.09 o
  -6   2   8        0.02       -8.46      8.46 o
  -5   2   8        2.56       -2.46     10.72 o
  -4   2   8       64.60       60.34      5.17 o
  -3   2   8      285.25      269.25      8.23 o
  -2   2   8        5.87        5.30      3.06 o
  -1   2   8       67.47       75.80      4.34 o
   0   2   8       26.37       29.80      2.94 o
   1   2   8       29.86       23.63      3.15 o
   2   2   8       31.45       22.90      3.25 o
   3   2   8       76.64       59.05      4.63 o
   4   2   8       21.14       13.83      3.79 o
   5   2   8        5.08       -3.91      9.31 o
  -6   3   8        3.32        6.84      3.86 o
  -5   3   8       44.18       46.92      4.68 o
  -4   3   8       19.48       14.87      3.88 o
  -3   3   8      243.31      223.98      7.36 o
  -2   3   8       63.73       63.38      4.34 o
  -1   3   8       21.08       21.40      3.04 o
   0   3   8       26.00       29.42      3.23 o
   1   3   8       60.05       79.42      4.31 o
   2   3   8        5.08        3.38      6.09 o
   3   3   8        6.86        1.93      7.94 o
   4   3   8       12.99       16.45      3.57 o
   5   3   8        6.96        3.96      8.84 o
  -6   4   8        0.76        5.95      8.67 o
  -5   4   8        1.37       -8.11      8.11 o
  -4   4   8        3.58       -3.25      7.27 o
  -3   4   8       10.71       10.03      3.20 o
  -2   4   8      123.19      107.43      5.22 o
  -1   4   8        8.39       15.37      2.66 o
   0   4   8      136.41      168.55      5.72 o
   1   4   8        7.23        6.33      8.07 o
   2   4   8       55.45       48.15      4.40 o
   3   4   8       15.32       10.35      3.26 o
   4   4   8       19.51       14.87      3.37 o
   5   4   8        0.94       -2.68      9.09 o
  -6   5   8        1.52        4.54      8.70 o
  -5   5   8       14.56       22.01      4.26 o
  -4   5   8       71.25       67.30      5.09 o
  -3   5   8      137.16      131.46      6.19 o
  -2   5   8       52.61       48.93      4.22 o
  -1   5   8        1.38        2.15      2.62 o
   0   5   8        8.01        1.58      7.07 o
   1   5   8       75.72       83.39      4.95 o
   2   5   8      458.19      392.02     11.45 o
   3   5   8       26.09       18.60      3.47 o
   4   5   8        2.01       -2.34      8.45 o
   5   5   8        2.60        3.87      3.78 o
  -5   6   8        0.00        1.33      8.71 o
  -4   6   8        2.05        1.72      3.16 o
  -3   6   8        2.36        3.01      7.17 o
  -2   6   8       37.77       31.87      4.01 o
  -1   6   8        2.19       -5.90      8.21 o
   0   6   8      109.56      112.28      5.35 o
   1   6   8       10.21       12.59      3.11 o
   2   6   8       18.55       18.19      3.48 o
   3   6   8        0.10        4.20      6.64 o
   4   6   8        2.85        2.41      8.52 o
   5   6   8        4.00      -10.10     10.10 o
  -5   7   8        3.36        0.46      3.96 o
  -4   7   8        1.04        1.19      8.80 o
  -3   7   8        0.22       -3.10      3.10 o
  -2   7   8       95.17       99.76      5.18 o
  -1   7   8      227.80      206.88      7.02 o
   0   7   8        1.47        2.61      5.44 o
   1   7   8        6.53        4.95      2.95 o
   2   7   8        1.61       -6.82      9.20 o
   3   7   8       46.91       41.06      4.42 o
   4   7   8       13.30       12.04      3.55 o
   5   7   8        6.29       11.76      3.91 o
  -5   8   8        0.71        0.00     10.39 o
  -4   8   8        5.83      -22.34     22.34 o
  -3   8   8        7.88        2.19      6.74 o
  -2   8   8        2.34       -6.95      7.62 o
  -1   8   8       27.25       23.51      3.58 o
   0   8   8        9.12        6.13      3.20 o
   1   8   8       93.23       92.73      5.34 o
   2   8   8        7.77        9.03      3.17 o
   3   8   8        1.65        2.27      7.01 o
   4   8   8        0.35       -2.58      8.17 o
   5   8   8        0.09        1.48      6.47 o
  -5   9   8        5.23        7.81      3.89 o
  -4   9   8       12.80        7.71      4.30 o
  -3   9   8       11.32       20.05      3.79 o
  -2   9   8       60.28       58.24      5.23 o
  -1   9   8       98.41       97.72      5.65 o
   0   9   8       57.59       53.93      4.94 o
   1   9   8       44.84       35.47      4.00 o
   2   9   8        1.20        3.23      2.81 o
   3   9   8       48.89       45.80      4.65 o
   4   9   8        0.25       -9.40      9.78 o
  -5  10   8        0.19       -1.52      8.19 o
  -4  10   8        1.34       -3.81      3.81 o
  -2  10   8        1.60       -1.11      7.08 o
  -1  10   8        2.51       -2.10      6.63 o
   0  10   8        3.44        1.03      7.24 o
   1  10   8        6.01       13.30      3.06 o
   2  10   8       10.88       -1.14      9.15 o
   3  10   8        7.63        2.50      7.06 o
   4  10   8        2.05        1.40      7.80 o
  -4  11   8       14.08       21.81      3.88 o
  -3  11   8        0.00        0.00      6.95 o
  -2  11   8        8.50       14.45      3.36 o
  -1  11   8        0.01        4.46      6.50 o
   0  11   8       34.84       33.22      4.34 o
   1  11   8        0.28        4.14      2.79 o
   2  11   8       15.42       24.81      4.03 o
   3  11   8       20.09       23.41      4.25 o
   4  11   8        0.59       -2.93      9.26 o
  -4  12   8        3.39        8.86     10.85 o
  -3  12   8        1.75        0.00      7.34 o
  -2  12   8        0.17       -7.35      7.35 o
  -1  12   8       12.69       13.25      3.69 o
   0  12   8        5.22        3.52      8.37 o
   1  12   8       12.30       14.61      3.61 o
   2  12   8        1.66       -7.84      7.84 o
   3  12   8        0.72        2.07      3.50 o
  -3  13   8       10.04       11.09      4.20 o
  -2  13   8        5.12        7.25      3.25 o
  -1  13   8        1.74        9.27      3.62 o
   0  13   8        0.11        6.25      2.98 o
   1  13   8       10.51       11.93      4.15 o
   2  13   8        0.16       -9.90      9.90 o
   3  13   8        0.41        5.83      9.22 o
  -3  14   8        9.32        8.98     11.00 o
  -2  14   8        0.03       -2.80      8.17 o
  -1  14   8        0.24        1.35      8.19 o
   0  14   8        8.13       -9.52      9.52 o
   1  14   8        3.57       -2.72      9.81 o
   2  14   8        0.41        0.00      9.26 o
  -2  15   8       14.10       19.10      4.58 o
  -1  15   8        3.60        5.02      3.90 o
   0  15   8        1.98        5.44      3.61 o
   1  15   8        3.44       -8.69     10.64 o
   2  15   8        0.08       -3.87      3.87 o
   0  16   8        0.43       -6.05     11.33 o
  -5   1   9        0.02        9.63      3.53 o
  -4   1   9        7.45        5.66      9.12 o
  -3   1   9        0.04       -0.33      3.09 o
  -2   1   9       38.71       33.45      3.83 o
  -1   1   9       26.17       25.71      3.49 o
   0   1   9       50.94       68.77      4.20 o
   1   1   9        8.92        4.24      7.72 o
   2   1   9       29.34       30.00      3.80 o
   3   1   9      112.87      106.66      5.99 o
   4   1   9        2.99        8.99      3.30 o
   5   1   9        2.44        2.09      3.71 o
  -5   2   9        0.72        5.29     10.07 o
  -4   2   9       11.30       15.40      3.80 o
  -3   2   9       10.79       16.65      3.07 o
  -2   2   9      857.68      972.90     24.64 o
  -1   2   9      110.29      121.00      5.42 o
   0   2   9       49.54       50.77      4.01 o
   1   2   9       12.78       23.14      3.19 o
   2   2   9       54.22       51.92      4.15 o
   3   2   9      218.01      200.75      7.53 o
   4   2   9       32.19       40.85      4.65 o
   5   2   9        0.25        3.98      3.13 o
  -5   3   9        1.66        0.00      3.41 o
  -4   3   9       14.26       14.07      3.48 o
  -3   3   9        0.23        0.34      2.91 o
  -2   3   9       29.33       26.97      3.92 o
  -1   3   9       38.99       41.08      3.70 o
   0   3   9       35.03       40.56      3.78 o
   1   3   9       20.72       21.26      3.28 o
   2   3   9       61.24       41.75      4.33 o
   3   3   9        4.93        4.44      3.11 o
   4   3   9        0.15       -7.34      8.99 o
   5   3   9       20.43       25.53      4.45 o
  -5   4   9        0.00       -7.32      7.32 o
  -4   4   9        4.34        4.71      7.99 o
  -3   4   9       81.71       73.48      4.84 o
  -2   4   9      273.90      242.05      7.68 o
  -1   4   9       12.53       18.17      3.36 o
   0   4   9       25.48       33.03      3.48 o
   1   4   9      143.77      142.26      6.72 o
   2   4   9       32.41       27.52      3.79 o
   3   4   9       32.49       26.47      4.05 o
   4   4   9        5.62        7.47      9.14 o
   5   4   9        1.61       -5.76      9.55 o
  -5   5   9       18.27       29.80      4.06 o
  -4   5   9       10.09        6.03      8.78 o
  -3   5   9        6.53        6.22      2.95 o
  -2   5   9       39.85       36.55      3.92 o
  -1   5   9      166.60      163.83      6.42 o
   0   5   9        1.20       -7.70      7.70 o
   1   5   9      309.85      271.28      8.20 o
   2   5   9      177.67      160.52      6.68 o
   3   5   9        5.98      -10.04     10.41 o
   4   5   9        3.60       -5.09     10.49 o
   5   5   9        5.06        3.67      4.25 o
  -5   6   9        1.04       -3.78      3.81 o
  -4   6   9        6.29        6.82      3.60 o
  -3   6   9       22.68       17.97      4.15 o
  -2   6   9       21.83       17.52      3.80 o
  -1   6   9      103.53       99.45      5.37 o
   0   6   9       32.43       15.20      3.57 o
   1   6   9        3.21        0.96      6.73 o
   2   6   9      187.91      167.50      7.11 o
   3   6   9        1.09       -0.38      3.24 o
   4   6   9        6.93        1.96      3.56 o
   5   6   9        1.21        1.00      4.09 o
  -5   7   9       13.85       16.29      3.87 o
  -4   7   9        7.67        0.00      8.87 o
  -3   7   9       20.19       14.26      3.77 o
  -2   7   9       33.58       30.92      4.10 o
  -1   7   9      110.30       97.77      5.61 o
   0   7   9        0.17       -4.86      6.38 o
   1   7   9      239.96      206.42      7.70 o
   2   7   9       19.44        8.61      3.51 o
   3   7   9       12.54        7.14      8.75 o
   4   7   9        3.84        0.00      3.68 o
  -5   8   9        0.12      -10.31     10.31 o
  -4   8   9        2.48        1.55      3.47 o
  -3   8   9       24.72       31.47      4.04 o
  -2   8   9        0.14        5.27      2.66 o
  -1   8   9       16.45       -3.10      9.30 o
   0   8   9       53.17       45.24      4.42 o
   1   8   9       25.60       27.13      3.53 o
   2   8   9       23.65       18.15      3.81 o
   3   8   9       12.02        4.95      8.92 o
   4   8   9       22.27       22.02      4.50 o
  -4   9   9        1.04       -4.13      9.24 o
  -3   9   9        4.90        0.00      8.04 o
  -2   9   9       11.74       13.14      3.35 o
  -1   9   9       43.88       39.14      4.09 o
   0   9   9        0.00        8.06      2.93 o
   1   9   9       16.33        5.52      9.30 o
   2   9   9       50.03       38.41      4.47 o
   3   9   9        1.16        0.00      7.06 o
   4   9   9        0.00       -1.44      3.33 o
  -4  10   9        1.43      -10.55     10.55 o
  -2  10   9       14.01       14.02      3.85 o
  -1  10   9       20.53       22.74      3.85 o
   0  10   9       56.62       50.06      4.86 o
   1  10   9       48.00       31.01      5.85 o
   2  10   9        2.22        2.47      6.98 o
   3  10   9       10.44        2.69     11.11 o
   4  10   9        2.46        8.50      4.00 o
  -4  11   9        0.42       -1.50      8.86 o
  -3  11   9        0.08       -2.72      9.24 o
  -2  11   9        0.06        3.80      8.49 o
  -1  11   9        4.67        2.42      8.04 o
   0  11   9       12.25        4.79     11.24 o
   1  11   9       10.51        7.37     10.42 o
   2  11   9       14.54       15.15      4.03 o
   3  11   9       11.63        2.82      9.36 o
  -3  12   9       15.55       16.71      4.59 o
  -2  12   9        0.87        0.00      8.66 o
  -1  12   9        8.65        9.83      3.91 o
   0  12   9       16.86        5.08     11.50 o
   1  12   9       43.27       44.58      4.78 o
   2  12   9       10.48       11.41      4.23 o
   3  12   9       13.27       19.98      4.46 o
  -3  13   9        0.00        0.00     10.44 o
  -2  13   9        3.20        3.77      3.72 o
  -1  13   9        1.74       -6.79      8.91 o
   0  13   9        6.96        4.04      9.03 o
   1  13   9        1.88        4.12      7.90 o
   2  13   9       14.19        4.09      5.14 o
  -2  14   9        9.70       12.70      4.07 o
  -1  14   9        4.54        7.20     10.48 o
   0  14   9       15.53       18.56      4.08 o
   1  14   9       12.36       15.05      3.82 o
   2  14   9        5.04        4.58     10.23 o
   0  15   9        2.83      -10.60     11.03 o
  -5   0  10        2.97        7.06      9.68 o
  -4   0  10       39.60       32.68      4.43 o
  -3   0  10      602.31      557.04     17.20 o
  -2   0  10       63.25       63.42      4.81 o
  -1   0  10      323.27      294.53      8.38 o
   0   0  10      526.99      508.33     14.96 o
   1   0  10        7.08       -4.80      6.71 o
   2   0  10       40.04       27.57      4.13 o
   3   0  10       44.58       35.84      4.95 o
   4   0  10       11.63       11.98      4.44 o
   5   0  10        0.02       -9.25      9.25 o
  -5   1  10       11.29        9.43      4.31 o
  -4   1  10       34.89       31.74      4.36 o
  -3   1  10        1.37        4.39      8.36 o
  -2   1  10      210.65      194.87      7.24 o
  -1   1  10        4.41       11.16      3.35 o
   0   1  10      103.99      135.75      6.20 o
   1   1  10      162.76      177.08      6.79 o
   2   1  10       97.15       74.67      5.12 o
   3   1  10       22.57       23.45      4.09 o
   4   1  10       69.51       75.95      5.90 o
   5   1  10        0.11       -1.50      6.20 o
  -5   2  10        0.02       -2.85      9.00 o
  -4   2  10       13.57       14.33      3.79 o
  -3   2  10      131.02      106.27      6.13 o
  -2   2  10       21.07       18.16      3.47 o
  -1   2  10      404.55      475.53     14.65 o
   0   2  10      287.24      278.41      8.10 o
   1   2  10        5.18       -3.89      7.27 o
   2   2  10       11.52        0.00     10.88 o
   3   2  10       36.42       38.75      4.12 o
   4   2  10       14.80       11.65      3.88 o
   5   2  10        3.79       -4.54     10.81 o
  -5   3  10       27.20       33.57      4.78 o
  -4   3  10       21.63        7.57     11.14 o
  -3   3  10       25.98       26.57      3.83 o
  -2   3  10      174.56      158.16      6.97 o
  -1   3  10       53.84       55.56      4.38 o
   0   3  10      113.47      120.86      6.08 o
   1   3  10      183.87      179.50      6.96 o
   2   3  10        0.64       -3.19      8.02 o
   3   3  10       46.75       50.26      4.83 o
   4   3  10        8.70        1.33      9.34 o
  -5   4  10       13.15       10.22     12.47 o
  -4   4  10       17.60       18.17      4.26 o
  -3   4  10        1.03        1.14      6.37 o
  -2   4  10       12.44        3.14      7.90 o
  -1   4  10      151.62      175.82      6.99 o
   0   4  10       59.93       52.38      4.30 o
   1   4  10        4.51        6.90      2.79 o
   2   4  10       55.89       50.60      5.04 o
   3   4  10        8.69        6.80      3.42 o
   4   4  10        1.63        9.71      3.55 o
  -5   5  10        1.64       -2.97      9.40 o
  -4   5  10        4.40        2.62      8.69 o
  -3   5  10        9.22        5.86      8.54 o
  -2   5  10       39.94       37.64      4.14 o
  -1   5  10      298.51      305.70      9.01 o
   0   5  10       66.53       96.25      5.36 o
   1   5  10       35.58       30.47      3.96 o
   2   5  10        1.48        5.56      7.63 o
   3   5  10        5.38        5.11      3.29 o
   4   5  10        1.11       -4.15      9.27 o
  -5   6  10        1.75        1.77      3.73 o
  -4   6  10       34.37       30.01      4.79 o
  -3   6  10        3.15       -3.62      9.11 o
  -2   6  10       20.02       -3.33      9.22 o
  -1   6  10        3.00        1.05      8.24 o
   0   6  10       26.44       29.20      3.71 o
   1   6  10       23.90       18.61      3.93 o
   2   6  10        1.35        0.00      3.31 o
   3   6  10       23.89        5.05     12.61 o
   4   6  10       17.11       24.07      4.21 o
  -4   7  10        8.48        6.92      9.48 o
  -3   7  10       23.69       20.36      3.95 o
  -2   7  10       15.82       15.15      3.93 o
  -1   7  10       25.01       27.58      3.69 o
   0   7  10       72.00       70.08      5.30 o
   1   7  10        5.15        2.23      6.87 o
   2   7  10        6.07        7.12      8.72 o
   3   7  10        6.72        7.81      9.56 o
   4   7  10        6.02        5.82      9.20 o
  -4   8  10        7.37      -10.00     13.02 o
  -3   8  10        0.74        0.00      7.76 o
  -2   8  10       11.23       16.76      3.66 o
  -1   8  10        0.00        8.57      2.66 o
   0   8  10       22.07       28.64      4.03 o
   1   8  10       15.81       20.51      3.57 o
   2   8  10       22.67       16.04      4.15 o
   3   8  10       10.58       19.53      4.24 o
   4   8  10        9.33        0.00      9.72 o
  -4   9  10       32.88       36.50      5.36 o
  -3   9  10       14.66       20.17      4.25 o
  -2   9  10        4.95       -2.50      8.47 o
  -1   9  10        0.78       -1.20      7.65 o
   0   9  10      105.45      102.76      6.18 o
   1   9  10        8.38       -8.58      8.58 o
   2   9  10       22.45       15.21      4.97 o
   3   9  10        1.21        4.20      8.73 o
  -3  10  10        2.23      -11.56     11.56 o
  -2  10  10        2.06        3.92      8.77 o
  -1  10  10        8.01       11.91      3.41 o
   0  10  10        0.61       -7.45      7.45 o
   1  10  10        0.76       -2.54      9.17 o
   2  10  10        0.01        2.69      3.43 o
   3  10  10       17.88       31.30      4.74 o
  -3  11  10        9.60       12.70      3.82 o
  -2  11  10        7.76       11.66      3.98 o
  -1  11  10        1.85        7.47      3.52 o
   0  11  10        2.88       -8.76      8.76 o
   1  11  10        4.54       -5.35      8.86 o
   2  11  10       17.54       26.04      4.28 o
   3  11  10        0.27        5.82      3.66 o
  -2  12  10        1.32        0.00      7.89 o
  -1  12  10        1.95        0.00      9.00 o
   0  12  10       16.08       21.79      3.55 o
   1  12  10        5.74        0.00      9.74 o
   2  12  10        1.80       -1.48      6.09 o
  -2  13  10        0.71       -1.52      9.71 o
  -1  13  10        0.04       -1.46     10.66 o
   0  13  10        1.16       -7.26      9.52 o
   1  13  10        3.09       -8.89     10.26 o
  -4   1  11        1.36       12.84      3.72 o
  -3   1  11        1.37        0.00      7.29 o
  -2   1  11       18.89       15.11      3.76 o
  -1   1  11        2.92       -3.20      8.05 o
   0   1  11        7.48       -1.05      8.10 o
   1   1  11        1.57       -4.35      6.70 o
   2   1  11        2.76        2.71      3.68 o
   3   1  11       11.28       12.97      3.83 o
   4   1  11       15.55       14.07      4.36 o
  -4   2  11        9.66        8.39      3.81 o
  -3   2  11       10.75       14.69      3.77 o
  -2   2  11       15.73       17.12      3.78 o
  -1   2  11       83.36       82.61      5.41 o
   0   2  11       46.58       41.32      4.53 o
   1   2  11      125.04      133.85      6.52 o
   2   2  11        0.84       -3.51      7.85 o
   3   2  11      111.22       97.00      6.75 o
   4   2  11       17.49       18.00      4.72 o
  -4   3  11        0.01        5.50      8.02 o
  -3   3  11       15.58       15.71      4.10 o
  -2   3  11        1.87        0.57      3.54 o
  -1   3  11       15.81       12.00      3.98 o
   0   3  11       15.50       22.85      3.36 o
   1   3  11       13.81       18.34      3.38 o
   2   3  11       60.10       73.48      5.26 o
   3   3  11        0.23       -1.30      8.32 o
   4   3  11        0.48       -9.76      9.76 o
  -4   4  11        1.88       -4.19      8.03 o
  -3   4  11       19.98       26.49      4.18 o
  -2   4  11       65.21       75.03      5.44 o
  -1   4  11       11.11       -3.34      9.24 o
   0   4  11       12.57        9.73      3.05 o
   1   4  11        2.41       12.09      2.88 o
   2   4  11       13.02       14.48      3.72 o
   3   4  11       15.62       -2.64     11.06 o
   4   4  11        1.30        6.64      3.64 o
  -4   5  11       12.86       -1.42      8.43 o
  -3   5  11       53.63       54.57      5.32 o
  -2   5  11       54.46       49.16      4.76 o
  -1   5  11       12.98       17.49      4.07 o
   0   5  11        8.53        9.79      3.50 o
   1   5  11       20.63       20.13      4.03 o
   2   5  11       63.66       60.08      5.23 o
   3   5  11        8.59        7.19      3.98 o
   4   5  11        3.93       -1.50     10.94 o
  -4   6  11        2.56        5.10      3.88 o
  -3   6  11        0.31       -1.32      9.63 o
  -2   6  11        0.87       -4.91      7.57 o
  -1   6  11       58.80       50.14      5.16 o
   0   6  11       15.86       22.70      3.93 o
   1   6  11        6.61        4.78     10.00 o
   2   6  11        1.34       -5.07      8.97 o
  -4   7  11        0.12        0.00      8.98 o
  -3   7  11       12.00       15.67      4.25 o
  -2   7  11       72.86       65.31      5.52 o
  -1   7  11       13.25       -4.86      9.09 o
   0   7  11        9.46        7.23      8.85 o
   1   7  11        9.68        0.00      8.56 o
   2   7  11       17.40       22.24      3.85 o
  -3   8  11        0.67       -4.22     10.05 o
  -2   8  11        0.63       -9.75      9.75 o
  -1   8  11       10.28       -5.05      9.44 o
   0   8  11       17.21       14.59      4.26 o
   1   8  11        5.24       -5.13      9.06 o
   2   8  11       19.46       23.24      4.32 o
   3   8  11        3.49      -10.27     11.27 o
  -3   9  11        0.17       -9.68      9.68 o
  -2   9  11       16.52       22.54      4.27 o
  -1   9  11       17.65       24.52      4.31 o
   0   9  11        1.03       -1.30      8.34 o
   1   9  11       30.65       30.45      4.74 o
   2   9  11        0.07        1.41      9.22 o
   3   9  11        0.00       -1.52      8.98 o
  -3  10  11        0.03        1.52     10.61 o
  -1  10  11        1.24        1.83      3.47 o
   0  10  11        2.85        9.07      3.22 o
   1  10  11        3.54        1.39      9.12 o
   2  10  11        0.71       -4.39      9.14 o
  -2  11  11        0.01       -0.74      3.86 o
  -1  11  11        2.68       -1.43      7.73 o
   0  11  11        0.98        7.12      9.12 o
   1  11  11        8.10        5.82      9.87 o
   2  11  11        1.56        7.63     10.46 o
  -1  12  11        6.42        5.77      3.73 o
   0  12  11        2.79       -8.96     10.35 o
   1  12  11        0.55        4.57      8.75 o
  -4   0  12       10.03        4.42     10.52 o
  -3   0  12        0.00       -6.70      8.15 o
  -2   0  12        0.54       -2.49     10.42 o
  -1   0  12        1.18        4.38      3.33 o
   0   0  12      171.24      163.57      7.41 o
   1   0  12       30.73       30.60      4.25 o
   2   0  12       17.05       20.85      4.02 o
   3   0  12        5.68        1.40      7.82 o
  -4   1  12        0.19      -10.54     10.54 o
  -3   1  12        0.53        5.37      7.83 o
  -2   1  12       16.43        7.91      5.11 o
  -1   1  12        2.68       -1.20      7.08 o
   0   1  12        1.09        4.75      8.56 o
   1   1  12       61.59       74.98      5.26 o
   2   1  12        9.97        5.17      8.18 o
   3   1  12        0.18        7.74      3.79 o
  -4   2  12        0.08        0.00     10.29 o
  -3   2  12        1.84        6.76      9.27 o
  -2   2  12       10.55        3.78      9.50 o
  -1   2  12        2.09        0.00      8.86 o
   0   2  12       70.71       71.38      5.47 o
   1   2  12       18.63       28.25      3.79 o
   2   2  12        1.77        1.30      8.54 o
   3   2  12        6.33       -4.25     11.24 o
  -4   3  12        3.55        0.75      4.31 o
  -3   3  12        5.58        5.70      3.79 o
  -2   3  12       23.77       22.93      4.03 o
  -1   3  12        6.72        7.13      3.76 o
   0   3  12        2.56        3.84      3.40 o
   1   3  12       11.43        3.94      3.63 o
   2   3  12       29.32       23.27      4.19 o
   3   3  12        0.07        3.58      3.58 o
  -4   4  12        0.13        0.00      9.86 o
  -2   4  12        1.03       -5.18      6.60 o
  -1   4  12      133.82      144.65      7.24 o
   0   4  12        0.15        9.04      2.86 o
   1   4  12        4.96        8.01      3.32 o
   2   4  12        0.01       -6.69      8.78 o
   3   4  12        6.71        4.60      3.66 o
  -3   5  12        9.21        4.25      8.13 o
  -2   5  12        6.62       -6.11      6.11 o
  -1   5  12       11.10       19.49      4.19 o
   0   5  12        1.86        7.57      9.27 o
   1   5  12        5.21       -3.88      7.43 o
   2   5  12        1.14        4.10      8.53 o
   3   5  12        3.69       -0.49      4.13 o
  -3   6  12        0.01        0.00      8.69 o
  -2   6  12        0.07        0.00      8.79 o
  -1   6  12       85.69       83.07      5.92 o
   0   6  12        2.99        0.22      3.51 o
   1   6  12        2.74        3.98      6.89 o
   2   6  12        1.23       -5.60      9.28 o
   3   6  12        3.30        0.00     10.48 o
  -3   7  12        3.60        2.98      9.17 o
  -2   7  12        7.70        7.21      3.87 o
  -1   7  12       11.05       16.13      3.51 o
   0   7  12       22.85       21.13      4.39 o
   1   7  12        0.01        1.82      3.59 o
   2   7  12        4.57        8.63      3.81 o
  -2   8  12        1.71       -1.44     11.07 o
  -1   8  12        1.64      -10.02     10.02 o
   0   8  12       32.49       39.33      4.38 o
   1   8  12       16.05        4.23     10.08 o
   2   8  12        0.09      -11.11     11.11 o
  -2   9  12        9.19       -1.49     10.86 o
  -1   9  12        1.05       -2.88     11.53 o
   0   9  12        0.83        4.77      3.57 o
   1   9  12        0.47        2.44      3.57 o
  -1  10  12        0.02       -8.87      8.87 o
   0  10  12        0.12        0.25      3.99 o
   1  10  12        0.78      -10.31     10.31 o
  -3   1  13        1.28        9.86      3.76 o
  -2   1  13        0.70       -2.78      9.41 o
  -1   1  13        0.13      -10.10     10.10 o
   0   1  13        1.04        2.66      8.81 o
   1   1  13       13.31        5.45      4.20 o
   2   1  13       11.78       10.28      4.07 o
  -3   2  13        2.18        3.47      4.05 o
  -2   2  13        0.01       -2.79      8.84 o
  -1   2  13        4.40       -7.97      7.97 o
   0   2  13       22.70       30.77      4.47 o
   1   2  13        0.35        1.37      8.99 o
   2   2  13        0.05        4.33      9.69 o
  -3   3  13        0.05       -1.50      9.63 o
  -2   3  13        5.55        5.18      4.56 o
  -1   3  13       10.96        9.99      4.06 o
   0   3  13        0.65        5.41      8.56 o
   1   3  13        0.25        1.15      3.57 o
   2   3  13       10.95        0.00     11.30 o
  -3   4  13        6.21        1.52     10.00 o
  -2   4  13        2.04        0.00      9.93 o
  -1   4  13       11.31       12.45      4.37 o
   0   4  13        6.43       10.31      4.07 o
   1   4  13       15.65       13.83      4.37 o
   2   4  13        0.01        4.44      5.73 o
  -2   5  13        0.68       -7.30      9.58 o
  -1   5  13        8.11       -1.41      9.67 o
   0   5  13        2.17      -10.11     10.11 o
   1   5  13       19.80       25.34      4.67 o
   2   5  13        0.04       -1.51      8.12 o
  -2   6  13        0.32       -4.48      8.58 o
  -1   6  13        7.01       -1.44     10.51 o
   0   6  13        6.46        3.83      3.92 o
   1   6  13        3.07       -1.47      8.68 o
  -1   7  13        1.02        0.00      9.61 o
   0   7  13       13.30        0.00     11.98 o
   1   7  13        1.50      -11.17     11.17 o
   0   8  13        9.05        6.08      9.61 o
  -1   0  14        8.42        7.42     10.81 o
   0   0  14       40.69       60.53      5.56 o
   1   0  14       86.83      102.89      7.37 o
  -1   1  14       39.77       40.90      5.68 o
   0   1  14       10.65        7.40     10.14 o
   1   1  14       16.83       37.30      4.69 o
  -1   2  14        0.28        3.99      4.22 o
   0   2  14       54.15       84.60      6.28 o
   1   2  14       37.78       46.40      5.61 o
  -1   3  14        7.05        9.32      4.28 o
   0   3  14        0.82       -6.01     11.84 o
   0   4  14       13.30        3.30      4.91 o
 
